# Supplementary material for: Bis(acetato-κ2 O,O′)bis­[4-(dimethyl­amino)­pyridine-κN]copper(II)
Source: Acta Crystallogr Sect E Struct Rep Online. 2011 Jan 22;67(Pt 2):m235. doi: 10.1107/S1600536811002017 (PMC3051772; doi:10.1107/S1600536811002017)
Supplement: Supplementary file 1 [file e-67-0m235-sup1.cif]

##############################################################################
###                                                                        ###
###        Electronic paper (Acta Crystallographica Section E)             ###
###                                                                        ###
##############################################################################
#                                                                            #
# This CIF contains the data in a paper accepted for publication in Acta     #
# Crystallographica Section E. It conforms to the requirements of Notes      #
# for Authors for Section E, and has been peer reviewed under the auspices   #
# of the IUCr Commission on Journals.                                        #
#                                                                            #
# Full details of the Crystallographic Information File format               #
# are given in the paper "The Crystallographic Information File (CIF):       #
# a New Standard Archive File for Crystallography" by S. R. Hall, F. H.      #
# Allen and I. D. Brown [Acta Cryst. (1991), A47, 655-685].                  #
#                                                                            #
# The current version of the core CIF dictionary is obtainable from          #
# ftp://ftp.iucr.org/pub/cif_core.dic. The current version number is 2.4.    #
#                                                                            #
# Software is freely available for graphical display of the structure(s) in  #
# this CIF.  For information consult the CIF home page http://www.iucr.org/  #
# cif/home.html                                                              #
#                                                                            #
# This file may be used for bona fide research purposes within the           #
# scientific community so long as proper attribution is given to the journal # 
# article from which it was obtained.                                        #
#                                                                            #
##############################################################################
                                             
data_global
_audit_creation_method     CRYSTALS_ver_14.09
_journal_date_recd_electronic     2011-01-10
_journal_date_accepted     2011-01-13
_journal_name_full     'Acta Crystallographica, Section E'
_journal_year     2011
_journal_volume     67
_journal_issue      2
_journal_page_first     m235
_journal_page_last     m235
_journal_paper_category     QM
_journal_coeditor_code     SU2247
_publ_contact_author_name     'Benslimane, Meriem'
_publ_contact_author_address
;
Unit\'e de Recherche de Chimie de l'Environnement et Mol\'eculaire Structurale
Facult\'e des Sciences Exactes,
D\'epartement de Chimie,
Universit\'e Mentouri de Constantine
25000 Constantine
Algeria
;
_publ_contact_author_email     'b_meriem80@yahoo.fr'
_publ_contact_author_fax     '00 (213) 31 81 86 01'
_publ_contact_author_phone     '00 (213) 74 82 00 12'
_publ_section_title
;\
Bis(acetato-\k^2^<i>O</i>,<i>O</i>')bis[4-(dimethylamino)pyridine-\k<i>N</i>]\
copper(II)
;
loop_
    _publ_author_name
    _publ_author_address
    'Benslimane, Meriem'
;
Unit\'e de Recherche de Chimie de l'Environnement et Mol\'eculaire Structurale
Facult\'e des Sciences Exactes,
D\'epartement de Chimie,
Universit\'e Mentouri de Constantine
25000 Constantine
Algeria
;
    'Merazig, Hocine'
;
Unit\'e de Recherche de Chimie de l'Environnement et Mol\'eculaire Structurale
Facult\'e des Sciences Exactes,
D\'epartement de Chimie,
Universit\'e Mentouri de Constantine
25000 Constantine
Algeria
;
    'Daran, Jean-Claude'
;
Laboratoire de Chimie de Coordination
UPR-CNRS 8241, 05 route de Narbonne
31077 Toulouse Cedex 4
France
;
_chemical_name_systematic     ?
_chemical_melting_point     ?
data_I
_chemical_name_systematic
;
Bis(acetato-\k^2^<i>O</i>,<i>O</i>')bis[4-(dimethylamino)pyridine-
\k<i>N</i>]copper(II)
;
_chemical_formula_moiety     'C18 H26 Cu N4 O4'
_chemical_formula_sum     'C18 H26 Cu N4 O4'
_chemical_formula_iupac     '[Cu (C2 H3 O2)2 (C7 H10 N2)2]'
_chemical_formula_weight     425.98
_symmetry_cell_setting     triclinic
_symmetry_space_group_name_H-M     'P -1 '
_symmetry_space_group_name_Hall     '-P 1'
loop_
    _symmetry_equiv_pos_as_xyz
    'x,y,z'
    '-x,-y,-z'
_cell_length_a     7.6930(2)
_cell_length_b     7.8331(2)
_cell_length_c     8.2206(2)
_cell_angle_alpha     90.701(2)
_cell_angle_beta     96.992(2)
_cell_angle_gamma     92.949(2)
_cell_volume     490.95(2)
_cell_formula_units_Z     1
_cell_measurement_reflns_used     10054
_cell_measurement_theta_min     3.4195
_cell_measurement_theta_max     29.0098
_cell_measurement_temperature     180
_exptl_crystal_description     'plate'
_exptl_crystal_colour     'blue'
_exptl_crystal_size_max     0.48
_exptl_crystal_size_mid     0.37
_exptl_crystal_size_min     0.12
_exptl_crystal_density_diffrn     1.441
_exptl_crystal_density_meas     ?
_exptl_crystal_density_method     'not measured'
_exptl_crystal_F_000     223
_exptl_absorpt_coefficient_mu     1.143
_exptl_absorpt_correction_type     multi-scan
_exptl_absorpt_process_details
;
[ABSPACK in CrysAlis PRO
(Agilent Technologies, 2010)]
;
_exptl_absorpt_correction_T_min     0.608
_exptl_absorpt_correction_T_max     0.872
_exptl_special_details
;
;
_diffrn_ambient_temperature     180
_diffrn_radiation_type     'Mo K\a'
_diffrn_radiation_wavelength     0.71073
_diffrn_radiation_source     'Enhance (Mo) X-ray Source'
_diffrn_radiation_monochromator     'graphite'
_diffrn_measurement_device_type     'Agilent Xcalibur Eos Gemini-ultra'
_diffrn_measurement_method     \w
_diffrn_detector_area_resol_mean     16.1978
_diffrn_reflns_number     10140
_diffrn_reflns_av_R_equivalents     0.018
_diffrn_reflns_theta_min     3.426
_diffrn_reflns_theta_max     29.074
_diffrn_reflns_theta_full     26.457
_diffrn_measured_fraction_theta_max     0.894
_diffrn_measured_fraction_theta_full     0.997
_diffrn_reflns_limit_h_min     -10
_diffrn_reflns_limit_h_max     10
_diffrn_reflns_limit_k_min     -10
_diffrn_reflns_limit_k_max     10
_diffrn_reflns_limit_l_min     -11
_diffrn_reflns_limit_l_max     11
_diffrn_standards_number     0
_diffrn_standards_interval_count     ?
_diffrn_standards_interval_time     ?
_diffrn_standards_decay_%     ?
_refine_special_details
;
;
_reflns_number_total     2362
_reflns_number_gt     2307
_reflns_threshold_expression     I>2\s(I)
_refine_ls_structure_factor_coef     Fsqd
_refine_ls_matrix_type     full
_refine_ls_R_factor_all     0.0281
_refine_ls_R_factor_gt     0.0274
_refine_ls_wR_factor_all     0.1146
_refine_ls_wR_factor_gt     0.1141
_refine_ls_wR_factor_ref     0.1146
_refine_ls_goodness_of_fit_ref     1.1053
_refine_ls_number_reflns     2362
_refine_ls_number_parameters     124
_refine_ls_number_restraints     0
_refine_ls_hydrogen_treatment     constr
_refine_ls_weighting_scheme     calc
_refine_ls_weighting_details
;
Method= Modified Sheldrick
w=1/[\s^2^(F^2^)+(0.10P)^2^+0.00P], where P=p(6)*max(Fo^2^,0)+(1-p(6))Fc^2^
;
_atom_sites_solution_hydrogens     geom
_atom_sites_solution_primary     direct
_refine_ls_shift/su_max     0.0010498
_refine_ls_shift/su_mean     0.0001967
_refine_diff_density_max     0.40
_refine_diff_density_min     -0.36
_refine_ls_extinction_method     'None'
loop_
    _atom_type_symbol
    _atom_type_scat_dispersion_real
    _atom_type_scat_dispersion_imag
    _atom_type_scat_source
    C 0.0033 0.0016 'International Tables Vol C 4.2.6.8 and 6.1.1.4'
    H 0.0000 0.0000 'International Tables Vol C 4.2.6.8 and 6.1.1.4'
    O 0.0106 0.0060 'International Tables Vol C 4.2.6.8 and 6.1.1.4'
    N 0.0061 0.0033 'International Tables Vol C 4.2.6.8 and 6.1.1.4'
    Cu 0.3201 1.2651 'International Tables Vol C 4.2.6.8 and 6.1.1.4'
_computing_data_collection     'CrysAlis PRO (Agilent Technologies, 2010)'
_computing_cell_refinement     'CrysAlis PRO (Agilent Technologies, 2010)'
_computing_data_reduction     'CrysAlis PRO (Agilent Technologies, 2010)'
_computing_structure_solution     'SIR92 (Altomare <i>et al.</i>, 1994)'
_computing_structure_refinement     'CRYSTALS (Betteridge <i>et al.</i>, 2003)'
_computing_molecular_graphics     'ORTEP-3 for Windows (Farrugia, 1997)'
_computing_publication_material     'CRYSTALS (Betteridge <i>et al.</i>, 2003)'
loop_
    _atom_site_type_symbol
    _atom_site_label
    _atom_site_fract_x
    _atom_site_fract_y
    _atom_site_fract_z
    _atom_site_U_iso_or_equiv
    _atom_site_adp_type
    _atom_site_occupancy
    _atom_site_disorder_assembly
    _atom_site_disorder_group
    Cu Cu1 0.5000 0.5000 0.5000 0.0192 Uani 1.0000 . .
    O O2 0.44954(15) 0.32890(15) 0.66419(14) 0.0229 Uani 1.0000 . .
    C C3 0.5609(2) 0.3691(2) 0.79019(19) 0.0222 Uani 1.0000 . .
    O O4 0.67659(17) 0.48560(17) 0.78860(16) 0.0321 Uani 1.0000 . .
    C C5 0.5412(3) 0.2708(3) 0.9440(2) 0.0328 Uani 1.0000 . .
    N N6 0.32934(17) 0.65325(17) 0.58644(16) 0.0204 Uani 1.0000 . .
    C C7 0.1803(2) 0.5914(2) 0.6416(2) 0.0244 Uani 1.0000 . .
    C C8 0.0597(2) 0.6918(2) 0.6986(2) 0.0247 Uani 1.0000 . .
    C C9 0.0888(2) 0.8714(2) 0.70624(18) 0.0217 Uani 1.0000 . .
    C C10 0.2452(2) 0.9354(2) 0.64866(19) 0.0226 Uani 1.0000 . .
    C C11 0.3565(2) 0.8244(2) 0.59137(19) 0.0228 Uani 1.0000 . .
    N N12 -0.0240(2) 0.9759(2) 0.7651(2) 0.0320 Uani 1.0000 . .
    C C13 -0.1935(3) 0.9125(3) 0.8063(3) 0.0419 Uani 1.0000 . .
    C C14 0.0055(3) 1.1609(2) 0.7637(2) 0.0338 Uani 1.0000 . .
    H H51 0.6487 0.2899 1.0188 0.0450 Uiso 1.0000 . .
    H H53 0.4473 0.3138 0.9949 0.0447 Uiso 1.0000 . .
    H H52 0.5228 0.1509 0.9233 0.0442 Uiso 1.0000 . .
    H H71 0.1609 0.4749 0.6399 0.0287 Uiso 1.0000 . .
    H H81 -0.0432 0.6385 0.7331 0.0283 Uiso 1.0000 . .
    H H101 0.2738 1.0521 0.6478 0.0252 Uiso 1.0000 . .
    H H111 0.4575 0.8681 0.5535 0.0258 Uiso 1.0000 . .
    H H132 -0.2467 0.9992 0.8633 0.0610 Uiso 1.0000 . .
    H H131 -0.1792 0.8177 0.8754 0.0606 Uiso 1.0000 . .
    H H133 -0.2691 0.8797 0.7128 0.0611 Uiso 1.0000 . .
    H H142 -0.0664 1.2144 0.8370 0.0514 Uiso 1.0000 . .
    H H141 0.1245 1.1930 0.8012 0.0513 Uiso 1.0000 . .
    H H143 -0.0217 1.1993 0.6517 0.0513 Uiso 1.0000 . .
loop_
    _atom_site_aniso_label
    _atom_site_aniso_U_11
    _atom_site_aniso_U_22
    _atom_site_aniso_U_33
    _atom_site_aniso_U_12
    _atom_site_aniso_U_13
    _atom_site_aniso_U_23
    Cu1 0.02144(19) 0.01507(18) 0.02130(19) -0.00171(11) 0.00403(11) 0.00410(11)
    O2 0.0263(6) 0.0200(5) 0.0222(5) -0.0024(4) 0.0037(4) 0.0049(4)
    C3 0.0243(7) 0.0201(7) 0.0236(7) 0.0039(6) 0.0072(5) 0.0023(6)
    O4 0.0290(6) 0.0317(7) 0.0348(7) -0.0083(5) 0.0055(5) -0.0006(5)
    C5 0.0434(10) 0.0332(10) 0.0233(8) 0.0038(8) 0.0085(7) 0.0068(7)
    N6 0.0203(6) 0.0167(6) 0.0245(6) -0.0022(5) 0.0047(5) 0.0027(5)
    C7 0.0250(8) 0.0176(7) 0.0305(8) -0.0049(6) 0.0043(6) 0.0045(6)
    C8 0.0206(7) 0.0203(7) 0.0331(8) -0.0051(5) 0.0053(6) 0.0035(6)
    C9 0.0213(7) 0.0203(7) 0.0226(7) -0.0017(5) 0.0001(5) 0.0024(6)
    C10 0.0243(7) 0.0170(7) 0.0258(7) -0.0040(5) 0.0030(6) 0.0019(6)
    C11 0.0225(7) 0.0196(8) 0.0259(8) -0.0049(6) 0.0035(6) 0.0037(6)
    N12 0.0270(7) 0.0237(7) 0.0470(9) -0.0012(6) 0.0119(6) 0.0003(7)
    C13 0.0266(9) 0.0430(11) 0.0583(12) -0.0011(8) 0.0158(8) 0.0032(9)
    C14 0.0341(9) 0.0229(8) 0.0446(10) 0.0044(7) 0.0050(7) 0.0000(7)
loop_
    _geom_bond_atom_site_label_1
    _geom_bond_atom_site_label_2
    _geom_bond_site_symmetry_1
    _geom_bond_site_symmetry_2
    _geom_bond_distance
    _geom_bond_publ_flag
    Cu1 O2 . . 1.9715(11) ?
    Cu1 C3 . . 2.6076(16) ?
    Cu1 O4 . . 2.5932(13) ?
    Cu1 N6 . . 2.0095(13) ?
    Cu1 O4 . 2_666 2.5932(13) no
    Cu1 C3 . 2_666 2.6076(16) no
    Cu1 N6 . 2_666 2.0095(13) no
    Cu1 O2 . 2_666 1.9715(11) no
    O2 C3 . . 1.286(2) ?
    C3 O4 . . 1.243(2) ?
    C3 C5 . . 1.507(2) ?
    C5 H51 . . 0.972 no
    C5 H53 . . 0.951 no
    C5 H52 . . 0.953 no
    N6 C7 . . 1.353(2) ?
    N6 C11 . . 1.3452(19) ?
    C7 C8 . . 1.367(2) ?
    C7 H71 . . 0.917 no
    C8 C9 . . 1.413(2) ?
    C8 H81 . . 0.951 no
    C9 C10 . . 1.416(2) ?
    C9 N12 . . 1.350(2) ?
    C10 C11 . . 1.370(2) ?
    C10 H101 . . 0.929 no
    C11 H111 . . 0.923 no
    N12 C13 . . 1.451(2) ?
    N12 C14 . . 1.455(2) ?
    C13 H132 . . 0.958 no
    C13 H131 . . 0.943 no
    C13 H133 . . 0.931 no
    C14 H142 . . 0.972 no
    C14 H141 . . 0.950 no
    C14 H143 . . 0.974 no
loop_
    _geom_angle_atom_site_label_1
    _geom_angle_atom_site_label_2
    _geom_angle_atom_site_label_3
    _geom_angle_site_symmetry_1
    _geom_angle_site_symmetry_2
    _geom_angle_site_symmetry_3
    _geom_angle
    _geom_angle_publ_flag
    O4 Cu1 C3 2_666 . 2_666 27.66(5) ?
    O4 Cu1 N6 2_666 . 2_666 91.06(5) ?
    C3 Cu1 N6 2_666 . 2_666 89.28(5) ?
    O4 Cu1 O2 2_666 . 2_666 56.16(4) ?
    C3 Cu1 O2 2_666 . 2_666 28.54(5) ?
    N6 Cu1 O2 2_666 . 2_666 89.50(5) ?
    O4 Cu1 O2 2_666 . . 123.84(4) ?
    C3 Cu1 O2 2_666 . . 151.46(5) ?
    N6 Cu1 O2 2_666 . . 90.50(5) ?
    O2 Cu1 O2 2_666 . . 179.994 ?
    O4 Cu1 C3 2_666 . . 152.34(5) ?
    C3 Cu1 C3 2_666 . . 179.996 ?
    N6 Cu1 C3 2_666 . . 90.72(5) ?
    O2 Cu1 C3 2_666 . . 151.46(5) ?
    O2 Cu1 C3 . . . 28.54(5) ?
    O4 Cu1 O4 2_666 . . 179.996 ?
    C3 Cu1 O4 2_666 . . 152.34(5) ?
    N6 Cu1 O4 2_666 . . 88.94(5) ?
    O2 Cu1 O4 2_666 . . 123.84(4) ?
    O2 Cu1 O4 . . . 56.16(4) ?
    O4 Cu1 N6 2_666 . . 88.94(5) ?
    C3 Cu1 N6 2_666 . . 90.72(5) ?
    N6 Cu1 N6 2_666 . . 179.994 ?
    O2 Cu1 N6 2_666 . . 90.50(5) ?
    O2 Cu1 N6 . . . 89.50(5) ?
    C3 Cu1 O4 . . . 27.66(5) ?
    C3 Cu1 N6 . . . 89.28(5) ?
    O4 Cu1 N6 . . . 91.06(5) ?
    Cu1 O2 C3 . . . 104.37(9) ?
    Cu1 C3 O2 . . . 47.09(7) ?
    Cu1 C3 O4 . . . 75.53(10) ?
    O2 C3 O4 . . . 122.50(15) ?
    Cu1 C3 C5 . . . 162.83(12) ?
    O2 C3 C5 . . . 116.55(14) ?
    O4 C3 C5 . . . 120.92(15) ?
    Cu1 O4 C3 . . . 76.82(9) ?
    C3 C5 H51 . . . 108.2 no
    C3 C5 H53 . . . 109.2 no
    H51 C5 H53 . . . 108.3 no
    C3 C5 H52 . . . 112.4 no
    H51 C5 H52 . . . 108.0 no
    H53 C5 H52 . . . 110.7 no
    Cu1 N6 C7 . . . 122.31(11) ?
    Cu1 N6 C11 . . . 121.62(10) ?
    C7 N6 C11 . . . 116.07(13) ?
    N6 C7 C8 . . . 123.95(14) ?
    N6 C7 H71 . . . 116.8 no
    C8 C7 H71 . . . 119.2 no
    C7 C8 C9 . . . 120.21(14) ?
    C7 C8 H81 . . . 118.9 no
    C9 C8 H81 . . . 120.9 no
    C8 C9 C10 . . . 115.59(14) ?
    C8 C9 N12 . . . 122.54(14) ?
    C10 C9 N12 . . . 121.87(14) ?
    C9 C10 C11 . . . 119.82(14) ?
    C9 C10 H101 . . . 121.3 no
    C11 C10 H101 . . . 118.9 no
    C10 C11 N6 . . . 124.35(14) ?
    C10 C11 H111 . . . 118.8 no
    N6 C11 H111 . . . 116.8 no
    C9 N12 C13 . . . 121.83(16) ?
    C9 N12 C14 . . . 121.12(15) ?
    C13 N12 C14 . . . 116.23(16) ?
    N12 C13 H132 . . . 110.3 no
    N12 C13 H131 . . . 109.8 no
    H132 C13 H131 . . . 108.1 no
    N12 C13 H133 . . . 111.4 no
    H132 C13 H133 . . . 108.3 no
    H131 C13 H133 . . . 109.0 no
    N12 C14 H142 . . . 110.0 no
    N12 C14 H141 . . . 110.5 no
    H142 C14 H141 . . . 107.5 no
    N12 C14 H143 . . . 108.7 no
    H142 C14 H143 . . . 111.3 no
    H141 C14 H143 . . . 108.8 no
loop_
    _geom_hbond_atom_site_label_D
    _geom_hbond_atom_site_label_H
    _geom_hbond_atom_site_label_A
    _geom_hbond_site_symmetry_A
    _geom_hbond_distance_DH
    _geom_hbond_distance_HA
    _geom_hbond_distance_DA
    _geom_hbond_angle_DHA
    _geom_hbond_publ_flag
    C8 H81 O4 1_455 0.95 2.51 3.452(2) 173 yes
    C10 H101 O2 1_565 0.93 2.49 3.381(2) 161 yes
    C11 H111 O2 2_666 0.92 2.54 2.9946(19) 111 ?
