# Supplementary material for: Bis(acetato-κ2 O,O′)bis­[4-(dimethyl­amino)­pyridine-κN]copper(II)
Source: Acta Crystallogr Sect E Struct Rep Online. 2011 Jan 22;67(Pt 2):m235. doi: 10.1107/S1600536811002017 (PMC3051772; doi:10.1107/S1600536811002017)
Supplement: Supplementary file 2 [file e-67-0m235-Isup2.hkl]

data_I
#  C30 in P1                               
_audit_creation_date        "10-05-26"
_audit_creation_method      CRYSTALS 

_cell_length_a                    7.6930(2)
_cell_angle_alpha                 90.701(2)
_cell_length_b                    7.8331(2)
_cell_angle_beta                  96.992(2)
_cell_length_c                    8.2206(2)
_cell_angle_gamma                 92.949(2)

# NOTE FO on scale of Fc,      0.07103
# Status flags: 
#    o - used in refinement 
#    < - excluded by I/sigmaI cutoff 
#    x - excluded for another reason  

loop_
_refln_index_h
_refln_index_k
_refln_index_l
_refln_F_squared_meas
_refln_F_squared_calc
_refln_F_squared_sigma
_refln_observed_status
   2   0   0     1951.79     1925.10        4.97 o
   3   0   0       67.83       74.39        0.28 o
   4   0   0      832.15      810.43        1.03 o
   5   0   0      171.87      178.13        0.76 o
   6   0   0      436.29      422.36        1.42 o
   7   0   0      154.05      151.32        1.02 o
   8   0   0        0.71        0.43        0.38 o
   9   0   0        1.38        0.42        0.72 o
  -9   1   0       36.07       34.51        0.84 o
  -8   1   0       33.52       32.86        0.73 o
  -7   1   0       50.29       45.65        0.73 o
  -6   1   0      365.24      391.44        1.12 o
  -5   1   0      728.71      707.79        1.37 o
  -4   1   0      374.43      364.47        0.89 o
  -3   1   0      156.54      155.32        0.44 o
  -2   1   0      155.26      142.99        0.36 o
  -1   1   0     1498.60        0.00        4.36 x
   2   1   0      933.20      889.48        2.03 o
   3   1   0     1295.96     1252.02        2.38 o
   4   1   0       89.09       59.11        0.46 o
   5   1   0      483.03      490.45        1.22 o
   6   1   0      253.83      252.78        0.93 o
   7   1   0      102.60       95.53        1.02 o
   8   1   0       10.98       10.55        0.76 o
   9   1   0       25.74       25.07        0.87 o
 -10   2   0       93.46       93.44        2.42 o
  -9   2   0      113.53      111.84        1.11 o
  -8   2   0      166.13      166.36        1.15 o
  -7   2   0        2.46        1.65        0.53 o
  -6   2   0      425.79      409.57        1.22 o
  -5   2   0      272.74      312.94        0.96 o
  -4   2   0      436.77      462.52        0.82 o
  -3   2   0      404.36      445.24        0.66 o
  -2   2   0        4.96        0.69        0.11 o
  -1   2   0       46.45       35.21        0.16 o
   0   2   0      563.53      526.85        0.93 o
   1   2   0      504.38      518.10        0.68 o
   2   2   0       70.29       55.70        0.38 o
   3   2   0       56.71       61.67        0.58 o
   4   2   0      588.39      520.97        1.18 o
   5   2   0       44.11       44.54        0.48 o
   6   2   0      164.74      151.04        0.89 o
   7   2   0      371.98      372.29        2.29 o
   8   2   0       31.34       28.93        0.89 o
   9   2   0        8.64        7.14        0.83 o
 -10   3   0       97.20       96.41        2.41 o
  -9   3   0       67.70       63.72        1.11 o
  -8   3   0      154.50      151.16        1.27 o
  -7   3   0      280.10      252.24        1.30 o
  -6   3   0      186.37      178.41        0.88 o
  -5   3   0      318.97      307.85        0.95 o
  -4   3   0       34.60       42.89        0.35 o
  -3   3   0      214.80      199.97        0.62 o
  -2   3   0       22.47       31.26        0.20 o
  -1   3   0        4.22        4.50        0.12 o
   0   3   0       96.76      104.34        0.34 o
   1   3   0      438.07      402.10        0.75 o
   2   3   0       61.47       66.16        0.46 o
   3   3   0       38.44       50.93        0.47 o
   4   3   0       58.71       66.66        0.42 o
   5   3   0      226.04      227.78        0.89 o
   6   3   0      420.61      425.90        1.28 o
   7   3   0      108.00      101.72        1.19 o
   8   3   0      209.54      220.24        2.03 o
   9   3   0       26.53       26.55        1.75 o
  -9   4   0       73.86       74.51        1.22 o
  -8   4   0       91.74       92.34        1.08 o
  -7   4   0       15.54       14.00        0.59 o
  -6   4   0      188.55      179.06        1.02 o
  -5   4   0      385.97      348.31        1.15 o
  -4   4   0      108.69      102.36        0.53 o
  -3   4   0       18.91       25.06        0.25 o
  -2   4   0      175.08      190.33        0.53 o
  -1   4   0      190.97      207.86        0.45 o
   0   4   0       48.68       55.85        0.39 o
   1   4   0      505.24      515.92        1.64 o
   2   4   0      478.70      463.25        1.69 o
   3   4   0      145.48      165.36        0.84 o
   4   4   0      692.52      727.82        1.36 o
   5   4   0      100.88      109.77        0.70 o
   6   4   0      161.42      161.53        1.43 o
   7   4   0      165.83      161.70        1.79 o
   8   4   0      117.12      111.82        1.71 o
  -9   5   0        5.65        5.98        0.93 o
  -8   5   0       10.83       12.78        0.61 o
  -7   5   0      137.60      145.86        0.81 o
  -6   5   0        4.52        2.31        0.39 o
  -5   5   0      183.27      183.18        0.79 o
  -4   5   0       23.98       25.54        0.33 o
  -3   5   0      474.80      479.08        0.92 o
  -2   5   0      172.18      185.56        0.60 o
  -1   5   0      710.40      657.94        1.21 o
   0   5   0      633.39      692.45        1.20 o
   1   5   0      391.20      426.03        1.36 o
   2   5   0      236.59      222.14        1.08 o
   3   5   0      127.60      110.86        1.15 o
   4   5   0      460.35      477.85        1.77 o
   5   5   0      602.05      613.85        2.18 o
   6   5   0       76.59       77.72        1.02 o
   7   5   0      102.32       99.32        1.50 o
   8   5   0        1.87        1.03        1.02 o
  -8   6   0       30.50       26.54        0.97 o
  -7   6   0       23.78       25.27        0.57 o
  -6   6   0      184.58      189.14        1.04 o
  -5   6   0      110.84      105.82        0.71 o
  -4   6   0      313.43      304.85        1.05 o
  -3   6   0       67.80       70.97        0.50 o
  -2   6   0      915.93      920.89        1.51 o
  -1   6   0      371.09      367.54        1.10 o
   0   6   0      842.85      862.47        1.53 o
   1   6   0      295.10      270.87        1.28 o
   2   6   0      334.68      320.10        1.27 o
   3   6   0        5.54        4.52        0.66 o
   4   6   0        1.79        0.78        0.63 o
   5   6   0      265.12      262.96        1.62 o
   6   6   0      135.48      134.41        1.15 o
   7   6   0       55.08       58.90        1.12 o
  -8   7   0        3.62        3.16        1.03 o
  -7   7   0       52.87       52.69        1.17 o
  -6   7   0      116.27      115.72        1.30 o
  -5   7   0      255.90      254.10        1.20 o
  -4   7   0      271.72      277.38        1.21 o
  -3   7   0      223.70      220.24        0.89 o
  -2   7   0        0.83        0.13        0.24 o
  -1   7   0      382.63      370.95        1.09 o
   0   7   0      246.95      217.58        0.91 o
   1   7   0      507.44      570.48        1.69 o
   2   7   0       37.65       33.27        0.72 o
   3   7   0       18.58       14.72        0.74 o
   4   7   0        1.77        1.03        0.71 o
   5   7   0       15.76       14.74        0.80 o
   6   7   0       12.94       13.15        0.72 o
   7   7   0       14.96       16.56        1.69 o
  -7   8   0        9.17        9.70        1.01 o
  -6   8   0       43.03       43.21        1.06 o
  -5   8   0      113.15      108.30        1.14 o
  -4   8   0      196.71      191.62        1.11 o
  -3   8   0      109.11      112.61        0.87 o
  -2   8   0       82.16       79.70        0.71 o
  -1   8   0      152.91      143.75        0.78 o
   0   8   0       75.37       73.54        0.67 o
   1   8   0      100.18       91.87        0.77 o
   2   8   0      209.29      221.01        1.49 o
   3   8   0       52.32       47.69        0.81 o
   4   8   0        8.63        7.34        0.68 o
   5   8   0       89.76       84.08        1.23 o
   6   8   0       59.90       61.47        1.15 o
  -5   9   0       11.44       13.35        1.66 o
  -4   9   0       52.11       51.67        0.98 o
  -3   9   0       18.00       18.07        0.71 o
  -2   9   0        3.10        4.07        0.56 o
  -1   9   0       55.98       53.23        0.76 o
   0   9   0      137.96      134.54        1.14 o
   1   9   0       88.55       83.33        0.86 o
   2   9   0       94.14       99.97        1.20 o
   3   9   0       49.01       51.63        1.08 o
   4   9   0       82.92       86.00        1.43 o
   5   9   0        5.61        5.26        0.96 o
  -4  10   0        2.58        2.01        1.68 o
  -3  10   0       43.97       46.75        2.20 o
  -2  10   0        2.48        1.62        1.09 o
  -1  10   0        2.51        4.23        1.32 o
   0  10   0       29.46       29.73        1.49 o
   1  10   0       43.27       45.00        1.17 o
   2  10   0      162.99      164.63        1.84 o
   3  10   0       84.43       90.48        1.99 o
  -2 -10   1       72.42       73.88        1.19 o
  -1 -10   1      142.08      141.87        1.41 o
   0 -10   1        3.17        2.88        1.03 o
   1 -10   1       56.49       57.51        1.40 o
   2 -10   1       -2.05        0.89        2.00 o
   3 -10   1      184.00      167.66        3.30 o
   4 -10   1       45.65       45.69        2.14 o
  -5  -9   1       46.18       47.17        1.76 o
  -4  -9   1       14.58       16.59        0.86 o
  -3  -9   1       97.02      100.01        1.15 o
  -2  -9   1      116.55      123.87        0.93 o
  -1  -9   1        9.35        8.05        0.61 o
   0  -9   1        7.50        6.11        0.63 o
   1  -9   1       32.54       32.53        0.66 o
   2  -9   1       13.90       13.24        0.61 o
   3  -9   1        0.62        0.55        0.38 o
   4  -9   1       60.79       59.06        0.86 o
   5  -9   1       32.65       31.87        1.23 o
  -6  -8   1       65.66       63.87        2.06 o
  -5  -8   1      152.85      154.84        1.50 o
  -4  -8   1       49.74       49.22        1.00 o
  -3  -8   1       98.65       95.79        0.80 o
  -2  -8   1      195.60      200.91        0.98 o
  -1  -8   1      111.77      128.01        0.98 o
   0  -8   1        1.56        0.21        0.54 o
   1  -8   1        2.73        1.24        0.49 o
   2  -8   1        2.67        1.59        0.51 o
   3  -8   1       46.05       48.35        0.72 o
   4  -8   1       68.32       67.80        0.82 o
   5  -8   1       11.07        9.04        0.68 o
   6  -8   1       36.43       36.61        1.01 o
   7  -8   1        2.66        3.47        1.60 o
  -7  -7   1       88.82       92.79        2.13 o
  -6  -7   1       15.82       14.41        0.74 o
  -5  -7   1       60.16       58.24        0.89 o
  -4  -7   1       71.52       65.30        1.02 o
  -3  -7   1       87.33       84.66        0.95 o
  -2  -7   1      207.10      195.25        0.91 o
  -1  -7   1      329.19      345.14        1.36 o
   0  -7   1      159.19      164.34        0.87 o
   1  -7   1      112.24      111.87        0.68 o
   2  -7   1      143.74      143.74        0.85 o
   3  -7   1        1.34        0.78        0.46 o
   4  -7   1      215.84      212.20        1.20 o
   5  -7   1      121.99      118.68        0.93 o
   6  -7   1       53.84       55.67        0.97 o
   7  -7   1       28.90       28.84        1.26 o
  -8  -6   1        4.41        3.94        1.37 o
  -7  -6   1       68.85       68.70        1.42 o
  -6  -6   1       11.81        9.67        0.68 o
  -5  -6   1      204.49      208.85        1.24 o
  -4  -6   1        6.38        5.48        0.80 o
  -3  -6   1       97.67       94.54        0.91 o
  -2  -6   1      290.14      263.46        1.60 o
  -1  -6   1      272.09      263.20        1.27 o
   0  -6   1      345.14      352.75        1.43 o
   1  -6   1      550.15      531.96        1.50 o
   2  -6   1      704.60      701.56        1.38 o
   3  -6   1      364.97      350.34        0.96 o
   4  -6   1       52.03       49.97        0.56 o
   5  -6   1      213.13      200.57        0.74 o
   6  -6   1       21.32       19.98        0.62 o
   7  -6   1      139.37      147.43        1.47 o
   8  -6   1       19.72       20.04        1.18 o
  -8  -5   1       46.29       49.18        1.29 o
  -7  -5   1        2.12        1.08        0.77 o
  -6  -5   1       11.87       10.22        0.62 o
  -5  -5   1       10.67       11.17        0.61 o
  -4  -5   1     1217.09     1235.51        2.76 o
  -3  -5   1       48.78       42.44        0.66 o
  -2  -5   1      678.17      679.76        2.28 o
  -1  -5   1      185.71      200.99        0.64 o
   0  -5   1      466.43      451.35        1.30 o
   1  -5   1      194.81      176.74        0.60 o
   2  -5   1      872.22      829.65        1.22 o
   3  -5   1      913.53      927.76        1.35 o
   4  -5   1      288.35      280.67        0.93 o
   5  -5   1      103.26       97.19        0.70 o
   6  -5   1       40.88       35.06        0.60 o
   7  -5   1        0.76        0.55        0.31 o
   8  -5   1       81.20       85.81        1.32 o
  -8  -4   1      124.07      129.62        1.41 o
  -7  -4   1      139.52      131.39        1.65 o
  -6  -4   1       69.87       63.97        0.68 o
  -5  -4   1       70.39       63.85        0.71 o
  -4  -4   1       30.79       24.59        0.41 o
  -3  -4   1     1740.94     1727.94        3.56 o
  -2  -4   1      712.36      662.26        1.46 o
  -1  -4   1     2121.79     1908.36        9.68 o
   0  -4   1       93.77       51.17        0.65 o
   1  -4   1      501.40      492.68        0.70 o
   2  -4   1      201.20      215.21        0.54 o
   3  -4   1      427.81      441.95        0.94 o
   4  -4   1      192.16      179.97        0.83 o
   5  -4   1      169.44      181.32        1.08 o
   6  -4   1       24.37       26.00        0.53 o
   7  -4   1        2.06        1.70        0.52 o
   8  -4   1       20.71       20.88        0.79 o
  -9  -3   1       35.36       32.25        1.78 o
  -8  -3   1      232.35      238.07        1.72 o
  -7  -3   1      389.99      392.37        2.46 o
  -6  -3   1      232.85      238.60        1.01 o
  -5  -3   1       61.99       58.16        0.71 o
  -4  -3   1      470.52      436.19        1.24 o
  -3  -3   1      531.22      491.82        1.33 o
  -2  -3   1      768.88      714.57        1.19 o
  -1  -3   1     1072.59     1009.21        1.29 o
   0  -3   1     1201.90     1206.89        2.80 o
   1  -3   1      168.65      112.78        0.42 o
   2  -3   1       77.46       74.70        0.31 o
   3  -3   1     1320.89     1194.77        1.50 o
   4  -3   1      182.82      208.31        0.74 o
   5  -3   1       46.59       46.40        0.43 o
   6  -3   1       52.31       43.22        0.55 o
   7  -3   1       46.85       42.28        0.59 o
   8  -3   1       46.98       45.85        0.74 o
   9  -3   1       76.42       74.25        0.91 o
  -9  -2   1       85.14       81.82        1.20 o
  -8  -2   1      101.22       97.93        1.16 o
  -7  -2   1      366.23      374.46        1.76 o
  -6  -2   1      200.77      205.66        0.91 o
  -5  -2   1       45.25       52.96        0.62 o
  -4  -2   1        9.09       17.69        0.35 o
  -3  -2   1      625.29      571.53        1.07 o
  -2  -2   1      861.72      818.32        1.06 o
  -1  -2   1      276.39      239.57        0.56 o
   0  -2   1        8.69       12.63        0.17 o
   1  -2   1       47.29       37.94        0.18 o
   2  -2   1      373.39      383.14        0.51 o
   3  -2   1      196.10      223.52        0.47 o
   4  -2   1     1776.47     1629.94        2.55 o
   5  -2   1      345.08      324.42        1.02 o
   6  -2   1      467.92      445.65        1.30 o
   7  -2   1        3.15        2.50        0.52 o
   8  -2   1      153.34      143.59        1.13 o
   9  -2   1      159.38      156.56        1.26 o
  10  -2   1       80.86       81.06        2.38 o
  -9  -1   1      124.86      122.42        1.29 o
  -8  -1   1       85.59       81.21        0.90 o
  -7  -1   1      210.72      196.06        1.13 o
  -6  -1   1      300.29      297.60        1.19 o
  -5  -1   1       19.75       24.82        0.44 o
  -4  -1   1      196.44      155.48        0.95 o
  -3  -1   1      206.47      206.46        0.55 o
  -2  -1   1      274.95      263.20        0.56 o
  -1  -1   1      346.47      299.16        0.88 o
   0  -1   1     1453.72        0.00        6.67 x
   1  -1   1      701.32      581.83        1.15 o
   2  -1   1      183.60      146.79        0.36 o
   3  -1   1      779.45      761.83        1.09 o
   4  -1   1      909.52      890.30        1.39 o
   5  -1   1      682.48      697.82        1.22 o
   6  -1   1      293.25      287.91        1.04 o
   7  -1   1      681.39      644.26        2.39 o
   8  -1   1        1.13        0.78        0.60 o
   9  -1   1      133.81      133.66        1.17 o
  -9   0   1       31.02       28.65        0.90 o
  -8   0   1       22.55       20.26        0.76 o
  -7   0   1      397.27      399.05        1.46 o
  -6   0   1      194.46      193.43        0.98 o
  -5   0   1      217.21      208.74        0.74 o
  -4   0   1      221.36      226.51        0.78 o
  -3   0   1       12.69       18.78        0.16 o
  -2   0   1      559.01      549.00        0.77 o
  -1   0   1      268.97        0.00        0.69 x
   1   0   1     1160.46        0.00        5.95 x
   2   0   1        1.95        1.03        0.13 o
   3   0   1      471.33      432.59        0.62 o
   4   0   1      137.47      156.34        0.50 o
   5   0   1      407.20      377.75        1.30 o
   6   0   1      185.07      187.90        0.85 o
   7   0   1       85.46       80.30        0.85 o
   8   0   1      128.41      130.64        1.07 o
   9   0   1       41.11       42.58        0.92 o
  -9   1   1       11.84       11.14        0.79 o
  -8   1   1       93.19       92.32        0.93 o
  -7   1   1       43.35       43.03        0.72 o
  -6   1   1     1012.58      996.83        1.65 o
  -5   1   1      317.66      318.95        0.90 o
  -4   1   1      747.84      764.36        1.74 o
  -3   1   1     1467.72     1432.42        2.25 o
  -2   1   1     4739.79     5084.24       10.45 o
  -1   1   1     1104.66     1007.64        2.67 o
   0   1   1      542.11        0.00        1.05 x
   1   1   1     3033.75     3012.88        8.14 o
   2   1   1      756.74      721.50        0.85 o
   3   1   1      797.27      766.56        1.76 o
   4   1   1      593.43      612.88        0.96 o
   5   1   1        2.88        3.81        0.29 o
   6   1   1       15.75       14.13        0.54 o
   7   1   1       29.50       30.23        0.86 o
   8   1   1        9.82        9.13        0.77 o
   9   1   1        6.08        6.84        0.79 o
  -9   2   1       28.76       28.01        0.81 o
  -8   2   1       84.10       86.31        0.92 o
  -7   2   1      195.50      190.25        1.10 o
  -6   2   1        1.20        0.00        0.42 o
  -5   2   1      451.23      452.13        1.03 o
  -4   2   1      264.79      265.59        0.69 o
  -3   2   1     3850.65     3734.42       10.42 o
  -2   2   1     1394.43     1357.29        2.74 o
  -1   2   1     4223.96     4326.81        8.97 o
   0   2   1     1944.90     2090.51        4.20 o
   1   2   1      911.06      890.58        1.16 o
   2   2   1      154.16      164.02        0.47 o
   3   2   1      722.53      721.75        1.31 o
   4   2   1      751.06      707.97        1.30 o
   5   2   1       86.83       84.75        0.70 o
   6   2   1        6.33        7.85        0.50 o
   7   2   1        9.35        7.86        0.72 o
   8   2   1       28.31       27.60        0.86 o
   9   2   1        1.47        1.31        0.79 o
  -9   3   1       25.43       26.72        0.85 o
  -8   3   1      130.08      126.85        1.20 o
  -7   3   1       90.31       94.90        1.12 o
  -6   3   1      147.15      151.25        1.02 o
  -5   3   1      116.00      127.95        0.59 o
  -4   3   1        8.04        7.17        0.24 o
  -3   3   1       71.14       72.40        0.37 o
  -2   3   1     1906.51     1910.71        4.75 o
  -1   3   1     1063.05     1098.65        1.56 o
   0   3   1       20.09        5.39        0.18 o
   1   3   1     1074.65      964.82        1.45 o
   2   3   1      308.11      305.34        1.05 o
   3   3   1      275.29      272.21        0.73 o
   4   3   1      309.03      299.03        1.00 o
   5   3   1      318.25      298.88        1.25 o
   6   3   1       38.90       31.57        0.66 o
   7   3   1       32.32       26.80        0.88 o
   8   3   1       88.10       85.55        1.25 o
  -9   4   1       54.02       50.42        0.90 o
  -8   4   1      119.95      119.66        0.96 o
  -7   4   1      118.13      119.59        0.87 o
  -6   4   1       62.70       58.25        0.65 o
  -5   4   1       44.82       42.88        0.44 o
  -4   4   1       26.64       33.45        0.31 o
  -3   4   1       16.97       22.53        0.26 o
  -2   4   1      220.22      227.41        0.61 o
  -1   4   1       37.11       28.49        0.27 o
   0   4   1      268.89      271.79        0.67 o
   1   4   1      431.15      291.61        0.90 o
   2   4   1      367.57      340.77        1.49 o
   3   4   1       94.35       85.10        0.75 o
   4   4   1     1403.80     1437.38        2.55 o
   5   4   1       97.02       89.68        0.84 o
   6   4   1       85.16       81.12        0.89 o
   7   4   1       40.41       41.65        0.95 o
   8   4   1       67.25       62.20        1.18 o
  -9   5   1       25.31       26.45        0.78 o
  -8   5   1       79.50       70.91        0.86 o
  -7   5   1      276.80      283.00        1.16 o
  -6   5   1       24.59       21.47        0.49 o
  -5   5   1       38.32       36.70        0.50 o
  -4   5   1        2.63        1.44        0.28 o
  -3   5   1        8.20        6.44        0.26 o
  -2   5   1      380.80      367.68        0.83 o
  -1   5   1      488.29      516.16        0.85 o
   0   5   1       57.37       63.76        0.42 o
   1   5   1       48.11       47.25        0.38 o
   2   5   1        5.19        6.21        0.48 o
   3   5   1      241.99      266.61        1.48 o
   4   5   1       72.81       79.69        0.86 o
   5   5   1     1429.38     1460.03        2.84 o
   6   5   1       47.84       46.56        0.80 o
   7   5   1       52.79       53.51        1.05 o
   8   5   1        4.20        3.90        1.52 o
  -9   6   1       12.43       13.56        1.58 o
  -8   6   1       35.57       33.41        0.74 o
  -7   6   1       49.18       50.47        0.70 o
  -6   6   1      240.55      253.69        1.22 o
  -5   6   1       41.34       39.23        0.55 o
  -4   6   1      118.86      113.19        0.67 o
  -3   6   1        9.50        6.97        0.32 o
  -2   6   1      200.04      211.92        0.76 o
  -1   6   1      667.45      675.46        1.34 o
   0   6   1      495.29      477.49        1.45 o
   1   6   1      260.71      278.73        0.89 o
   2   6   1      107.03      109.89        0.76 o
   3   6   1      161.84      155.66        1.44 o
   4   6   1      169.72      170.59        1.24 o
   5   6   1      130.91      132.71        1.21 o
   6   6   1      249.28      252.58        1.46 o
   7   6   1       42.98       42.62        1.07 o
  -7   7   1       35.80       37.97        1.05 o
  -6   7   1       85.88       90.67        1.18 o
  -5   7   1       82.56       89.39        0.93 o
  -4   7   1      204.02      203.08        1.09 o
  -3   7   1      261.03      263.44        1.00 o
  -2   7   1       13.08        9.64        0.41 o
  -1   7   1      312.28      314.20        1.00 o
   0   7   1      275.97      277.08        1.22 o
   1   7   1      191.32      208.66        0.94 o
   2   7   1      204.31      209.06        1.12 o
   3   7   1       97.77       93.59        0.79 o
   4   7   1       63.40       64.47        0.95 o
   5   7   1       97.41       97.83        1.15 o
   6   7   1       58.95       58.67        0.97 o
  -7   8   1       49.01       47.31        1.98 o
  -6   8   1       17.55       23.98        1.65 o
  -5   8   1      151.03      149.15        1.99 o
  -4   8   1       76.39       70.04        1.00 o
  -3   8   1      156.14      155.93        1.12 o
  -2   8   1      187.06      181.98        1.00 o
  -1   8   1      165.52      164.78        0.84 o
   0   8   1       77.94       74.96        0.73 o
   1   8   1        8.85        6.87        0.56 o
   2   8   1       51.35       58.96        0.76 o
   3   8   1       52.39       52.97        0.80 o
   4   8   1       15.52       14.16        0.60 o
   5   8   1       13.72       13.36        0.83 o
   6   8   1       59.59       62.56        1.40 o
  -5   9   1       13.49       16.55        1.55 o
  -4   9   1       77.04       76.05        1.19 o
  -3   9   1      171.91      160.73        1.42 o
  -2   9   1       14.57       15.21        0.76 o
  -1   9   1       95.45       89.19        1.13 o
   0   9   1      110.71      110.85        1.28 o
   1   9   1       31.23       28.75        0.66 o
   2   9   1        1.22        0.30        0.60 o
   3   9   1       22.69       23.59        0.76 o
   4   9   1       24.47       24.95        1.04 o
  -4  10   1       21.95       21.15        1.77 o
  -3  10   1       21.14       21.71        1.26 o
  -2  10   1      148.44      152.38        2.39 o
  -1  10   1        2.36        4.36        1.17 o
   0  10   1       83.30       91.98        1.84 o
   2  10   1      118.97      115.55        2.36 o
  -2 -10   2       91.81       98.32        1.61 o
  -1 -10   2      162.29      149.14        1.90 o
   0 -10   2       91.03       90.83        1.29 o
   1 -10   2      112.91      118.05        2.29 o
   2 -10   2       79.61       80.33        2.12 o
   3 -10   2       28.77       29.75        1.72 o
  -4  -9   2        5.96        6.06        1.03 o
  -3  -9   2      146.42      146.61        1.52 o
  -2  -9   2       89.50       91.10        0.95 o
  -1  -9   2       86.97       88.23        1.02 o
   0  -9   2       72.16       68.16        0.88 o
   1  -9   2      244.43      237.33        1.38 o
   2  -9   2      160.20      152.88        1.31 o
   3  -9   2       56.57       59.95        1.01 o
   4  -9   2       58.79       57.34        1.49 o
   5  -9   2       56.39       56.44        1.39 o
  -6  -8   2       12.28       14.06        1.12 o
  -5  -8   2      107.45      112.32        1.60 o
  -4  -8   2      188.58      189.05        1.80 o
  -3  -8   2        6.18        6.17        0.55 o
  -2  -8   2       47.99       45.72        0.82 o
  -1  -8   2      131.56      148.23        1.08 o
   0  -8   2       22.34       18.56        0.70 o
   1  -8   2       27.80       27.47        0.65 o
   2  -8   2       73.28       71.39        0.99 o
   3  -8   2       56.51       53.25        0.74 o
   4  -8   2       60.51       64.22        0.90 o
   5  -8   2       81.63       78.08        0.99 o
   6  -8   2       60.41       62.28        2.17 o
  -6  -7   2       68.87       70.30        1.15 o
  -5  -7   2      107.58      112.21        1.19 o
  -4  -7   2       85.65       84.11        1.02 o
  -3  -7   2       32.88       32.65        0.68 o
  -2  -7   2       31.79       28.56        0.50 o
  -1  -7   2        6.43        7.14        0.46 o
   0  -7   2       90.18      103.78        0.98 o
   1  -7   2       27.88       20.72        0.61 o
   2  -7   2      176.30      180.33        1.06 o
   3  -7   2       61.41       60.90        0.70 o
   4  -7   2       39.13       36.61        0.66 o
   5  -7   2       73.45       69.84        0.91 o
   6  -7   2      102.98      101.34        1.42 o
   7  -7   2       89.58       91.71        1.70 o
  -7  -6   2       60.56       58.38        1.32 o
  -6  -6   2       75.87       73.19        1.07 o
  -5  -6   2      215.32      214.67        1.43 o
  -4  -6   2      598.96      593.07        2.06 o
  -3  -6   2       42.21       40.06        0.64 o
  -2  -6   2        4.87        4.02        0.47 o
  -1  -6   2       62.23       58.45        0.59 o
   0  -6   2       21.12       20.16        0.46 o
   1  -6   2      260.30      254.43        1.00 o
   2  -6   2      171.77      161.66        0.76 o
   3  -6   2      589.60      562.89        1.55 o
   4  -6   2       81.04       73.74        0.79 o
   5  -6   2       76.75       74.34        0.79 o
   6  -6   2       27.15       25.99        0.93 o
   7  -6   2      153.75      157.74        1.94 o
  -8  -5   2       70.16       62.99        1.47 o
  -7  -5   2        1.66        0.72        0.76 o
  -6  -5   2       16.82       14.60        0.74 o
  -5  -5   2       19.94       16.60        0.69 o
  -4  -5   2      799.77      797.65        2.70 o
  -3  -5   2      749.23      758.01        1.82 o
  -2  -5   2      272.34      265.45        0.97 o
  -1  -5   2      207.81      214.24        0.84 o
   0  -5   2       89.52      102.34        0.51 o
   1  -5   2      590.16      575.27        1.10 o
   2  -5   2      804.57      802.95        1.24 o
   3  -5   2      384.25      388.33        0.93 o
   4  -5   2      327.60      307.59        0.92 o
   5  -5   2       37.27       33.19        0.48 o
   6  -5   2       73.10       78.03        0.98 o
   7  -5   2        2.41        1.76        0.64 o
   8  -5   2      109.79      114.51        1.41 o
  -9  -4   2       16.75       18.26        1.56 o
  -8  -4   2       29.20       33.56        0.98 o
  -7  -4   2       21.68       19.74        0.83 o
  -6  -4   2       42.50       40.94        0.76 o
  -5  -4   2       33.60       32.25        0.50 o
  -4  -4   2      150.37      143.62        1.11 o
  -3  -4   2     1407.81     1457.07        1.98 o
  -2  -4   2      676.92      662.96        1.89 o
  -1  -4   2      885.46      815.61        1.58 o
   0  -4   2      899.67      879.78        2.44 o
   1  -4   2      434.56      492.87        0.83 o
   2  -4   2     1029.87      983.92        1.54 o
   3  -4   2      857.64      779.07        1.24 o
   4  -4   2      131.20      130.47        0.63 o
   5  -4   2       37.74       38.84        0.47 o
   6  -4   2      117.96      107.28        0.77 o
   7  -4   2       65.64       61.79        0.78 o
   8  -4   2        6.35        7.00        0.83 o
  -9  -3   2       72.04       71.03        1.96 o
  -8  -3   2       20.10       20.51        0.88 o
  -7  -3   2      187.59      213.73        1.19 o
  -6  -3   2       13.93       10.13        0.55 o
  -5  -3   2      288.33      277.35        1.20 o
  -4  -3   2      636.46      591.56        1.48 o
  -3  -3   2      734.46      709.87        1.36 o
  -2  -3   2      506.38      489.07        0.86 o
  -1  -3   2      548.98      569.00        1.11 o
   0  -3   2      867.06      843.72        1.62 o
   1  -3   2      427.16      410.62        1.35 o
   2  -3   2      689.94      657.60        0.99 o
   3  -3   2      575.75      637.20        0.93 o
   4  -3   2      263.53      269.96        0.68 o
   5  -3   2        1.16        0.01        0.35 o
   6  -3   2       34.43       35.95        0.53 o
   7  -3   2        4.48        4.36        0.48 o
   8  -3   2       68.67       68.07        0.80 o
   9  -3   2       45.22       41.28        1.45 o
  -9  -2   2      146.64      144.34        1.40 o
  -8  -2   2       60.66       61.25        0.85 o
  -7  -2   2       75.82       67.00        0.87 o
  -6  -2   2      364.79      394.05        1.66 o
  -5  -2   2      199.70      189.87        1.12 o
  -4  -2   2       88.22      103.63        0.54 o
  -3  -2   2     1980.25     1895.57        3.48 o
  -2  -2   2      836.19      818.32        1.32 o
  -1  -2   2       20.80       12.14        0.20 o
   0  -2   2       24.49       25.36        0.18 o
   1  -2   2      294.06      327.79        0.55 o
   2  -2   2       99.49      124.42        0.33 o
   3  -2   2      165.37      147.68        0.48 o
   4  -2   2      273.47      268.81        0.79 o
   5  -2   2       76.49       84.28        0.47 o
   6  -2   2       26.23       34.03        0.54 o
   7  -2   2      106.73      103.94        1.03 o
   8  -2   2        9.04        8.86        0.62 o
   9  -2   2       73.75       72.30        0.98 o
  -9  -1   2      144.19      145.25        1.34 o
  -8  -1   2      194.38      187.99        1.22 o
  -7  -1   2      138.94      144.24        0.96 o
  -6  -1   2      146.98      148.04        0.89 o
  -5  -1   2      176.19      180.52        0.58 o
  -4  -1   2      713.64      686.93        1.48 o
  -3  -1   2       25.95        5.38        0.31 o
  -2  -1   2     1028.85      951.13        2.04 o
  -1  -1   2        7.63        0.07        0.12 o
   0  -1   2     3467.66     3818.31       13.22 o
   1  -1   2       60.72       44.85        0.17 o
   2  -1   2      455.80      422.27        0.49 o
   3  -1   2      348.03      344.46        0.68 o
   4  -1   2      275.73      256.28        0.89 o
   5  -1   2      139.93      123.60        0.61 o
   6  -1   2      290.57      279.40        1.13 o
   7  -1   2      294.70      303.32        1.47 o
   8  -1   2       95.15       88.02        1.08 o
   9  -1   2        0.94        0.69        0.35 o
  -9   0   2       89.86       85.19        0.98 o
  -8   0   2       49.75       48.45        0.77 o
  -7   0   2       13.16       11.58        0.55 o
  -6   0   2      163.76      157.69        0.79 o
  -5   0   2      263.40      254.56        0.77 o
  -4   0   2       17.87       16.28        0.31 o
  -3   0   2      516.24      480.07        0.78 o
  -2   0   2       18.52       10.87        0.18 o
  -1   0   2        7.56       11.42        0.11 o
   0   0   2     1019.56      992.13        3.24 o
   2   0   2      413.39      390.36        0.54 o
   3   0   2     1496.31     1478.88        2.96 o
   4   0   2      166.00      164.68        0.57 o
   5   0   2      505.24      508.05        1.01 o
   6   0   2      174.82      174.48        0.92 o
   7   0   2      395.20      388.45        2.43 o
   8   0   2      297.04      301.14        1.49 o
   9   0   2       66.06       62.72        0.97 o
  -9   1   2       45.25       45.20        0.96 o
  -8   1   2      148.60      149.06        1.07 o
  -7   1   2       33.33       34.01        0.64 o
  -6   1   2       30.49       28.65        0.58 o
  -5   1   2      138.32      145.49        0.68 o
  -4   1   2      592.08      594.96        0.85 o
  -3   1   2      613.45      603.30        0.77 o
  -2   1   2       94.24      113.51        0.24 o
  -1   1   2      134.19       98.10        0.22 o
   0   1   2       12.00       11.02        0.16 o
   1   1   2       39.56       30.27        0.21 o
   2   1   2     2673.24     2536.51        7.19 o
   3   1   2      989.19      992.96        1.29 o
   4   1   2     1247.61     1170.50        1.22 o
   5   1   2        1.90        0.88        0.25 o
   6   1   2      207.62      205.01        1.09 o
   7   1   2      248.85      252.28        1.30 o
   8   1   2      155.85      151.47        1.45 o
   9   1   2       43.77       43.60        0.97 o
  -9   2   2       73.66       71.75        1.12 o
  -8   2   2      201.58      205.43        1.40 o
  -7   2   2      252.86      245.70        1.11 o
  -6   2   2       11.84       11.11        0.47 o
  -5   2   2      469.02      449.02        0.95 o
  -4   2   2      551.65      586.44        0.84 o
  -3   2   2     1971.17     1822.60        3.12 o
  -2   2   2     2224.15     2151.52        4.64 o
  -1   2   2      347.64      388.86        0.48 o
   0   2   2        2.38        0.07        0.11 o
   1   2   2      561.58      561.70        0.67 o
   2   2   2      781.28      752.16        1.14 o
   3   2   2      204.83      180.72        0.73 o
   4   2   2      156.80      143.23        0.69 o
   5   2   2      147.25      142.05        0.73 o
   6   2   2        2.43        0.30        0.46 o
   7   2   2       13.48       12.93        0.71 o
   8   2   2      197.44      194.24        1.46 o
   9   2   2       25.23       24.99        1.38 o
  -9   3   2       84.78       86.38        1.13 o
  -8   3   2       74.72       71.90        0.89 o
  -7   3   2      142.10      147.13        1.00 o
  -6   3   2      304.17      282.17        1.35 o
  -5   3   2      396.05      365.87        0.88 o
  -4   3   2      827.80      735.57        1.20 o
  -3   3   2     1056.17     1089.00        1.24 o
  -2   3   2     2463.65     2394.76        5.98 o
  -1   3   2      916.12      858.51        1.12 o
   0   3   2      146.90      131.21        0.41 o
   1   3   2      220.27      237.42        0.48 o
   2   3   2      830.88      810.38        1.29 o
   3   3   2      217.36      240.32        0.84 o
   4   3   2       95.33      107.78        0.65 o
   5   3   2        9.59        8.16        0.52 o
   6   3   2        3.46        3.60        0.52 o
   7   3   2       32.75       35.15        0.89 o
   8   3   2       19.19       17.12        0.87 o
  -9   4   2        2.69        3.55        0.74 o
  -8   4   2       96.43       96.00        1.08 o
  -7   4   2      172.04      181.32        0.98 o
  -6   4   2        5.39        3.17        0.42 o
  -5   4   2      154.44      147.20        0.70 o
  -4   4   2      621.98      632.72        1.11 o
  -3   4   2      774.14      715.57        1.33 o
  -2   4   2      622.40      616.56        0.90 o
  -1   4   2      656.41      637.66        1.04 o
   0   4   2      226.25      259.29        0.60 o
   1   4   2        6.68        8.11        0.23 o
   2   4   2      330.56      316.04        0.96 o
   3   4   2      412.56      390.87        1.74 o
   4   4   2      127.93      126.02        0.96 o
   5   4   2      223.82      223.13        1.29 o
   6   4   2        9.55        8.93        0.61 o
   7   4   2        6.73        6.03        0.83 o
   8   4   2       23.41       21.74        0.97 o
  -9   5   2       25.18       23.13        0.78 o
  -8   5   2       44.95       42.26        0.73 o
  -7   5   2       18.07       19.21        0.56 o
  -6   5   2      111.47      132.79        0.82 o
  -5   5   2        8.14        9.59        0.37 o
  -4   5   2      108.77      100.04        0.66 o
  -3   5   2        1.32        0.89        0.26 o
  -2   5   2      715.88      730.26        1.16 o
  -1   5   2      105.26      135.61        0.50 o
   0   5   2      205.62      175.49        0.70 o
   1   5   2      133.38      137.11        0.67 o
   2   5   2      213.62      225.25        0.76 o
   3   5   2      206.12      201.93        1.16 o
   4   5   2       98.35       92.88        0.95 o
   5   5   2      289.46      285.72        1.54 o
   6   5   2      234.82      228.03        1.60 o
   7   5   2       20.40       19.93        0.95 o
   8   5   2       74.74       72.80        2.10 o
  -8   6   2       14.51       11.96        0.87 o
  -7   6   2       62.82       54.47        0.83 o
  -6   6   2        5.63        6.35        0.47 o
  -5   6   2       42.45       46.98        0.51 o
  -4   6   2        5.00        4.13        0.42 o
  -3   6   2      148.83      149.64        0.74 o
  -2   6   2      238.76      245.85        0.91 o
  -1   6   2      419.06      401.31        1.15 o
   0   6   2       48.27       49.54        0.48 o
   1   6   2      290.50      328.50        1.24 o
   2   6   2      135.03      136.20        0.92 o
   3   6   2      435.96      431.80        1.76 o
   4   6   2       87.39       93.15        1.17 o
   5   6   2       33.65       28.91        0.83 o
   6   6   2      157.17      162.22        1.26 o
   7   6   2      108.83      102.50        2.31 o
  -8   7   2       14.59       19.24        1.50 o
  -7   7   2        7.38        7.45        1.02 o
  -6   7   2       25.62       26.84        0.77 o
  -5   7   2       32.09       32.64        0.72 o
  -4   7   2      121.27      118.57        1.00 o
  -3   7   2      149.73      148.15        0.82 o
  -2   7   2      136.11      139.21        0.72 o
  -1   7   2        1.93        1.11        0.41 o
   0   7   2      111.57      117.46        0.69 o
   1   7   2       77.24       65.39        0.72 o
   2   7   2      489.57      536.64        1.61 o
   3   7   2      159.90      163.89        1.20 o
   4   7   2      109.64      109.18        0.98 o
   5   7   2       60.74       58.00        1.04 o
   6   7   2       48.00       47.21        1.13 o
  -5   8   2       30.97       33.71        1.00 o
  -4   8   2       92.58       90.10        0.92 o
  -3   8   2      229.01      224.03        1.23 o
  -2   8   2      145.95      154.85        1.12 o
  -1   8   2      110.11      107.38        0.93 o
   0   8   2      121.03      117.95        1.18 o
   1   8   2       33.76       31.82        0.64 o
   2   8   2       71.72       72.41        0.93 o
   3   8   2      221.40      235.60        1.55 o
   4   8   2      120.23      119.45        1.27 o
   5   8   2        0.44        0.28        0.74 o
  -4   9   2       52.92       50.50        1.19 o
  -3   9   2      164.50      162.91        1.37 o
  -2   9   2       76.55       78.94        1.01 o
  -1   9   2       19.85       23.29        0.76 o
   0   9   2       48.19       45.55        0.80 o
   1   9   2       46.02       41.74        1.32 o
   2   9   2       42.36       37.97        1.30 o
   3   9   2       52.27       54.42        1.83 o
  -3  10   2       36.34       36.84        1.60 o
  -2 -10   3       43.97       42.77        1.92 o
  -1 -10   3       58.58       58.79        1.52 o
   0 -10   3      143.85      140.96        1.80 o
   1 -10   3       33.02       33.52        1.21 o
  -3  -9   3       14.13       15.26        0.95 o
  -2  -9   3      106.84      109.44        1.31 o
  -1  -9   3      197.13      210.02        1.43 o
   0  -9   3      104.81       95.00        1.04 o
   1  -9   3       97.38       92.40        1.02 o
   2  -9   3      127.37      121.15        1.28 o
   3  -9   3       42.48       41.51        1.35 o
   4  -9   3       10.22       10.90        1.63 o
  -4  -8   3      203.58      199.36        2.09 o
  -3  -8   3       59.19       60.12        0.83 o
  -2  -8   3      130.70      125.15        1.17 o
  -1  -8   3      351.78      361.62        1.90 o
   0  -8   3      355.24      364.86        2.45 o
   1  -8   3      136.55      130.06        1.06 o
   2  -8   3       92.68       89.68        0.94 o
   3  -8   3       10.73        9.89        0.66 o
   4  -8   3       57.65       59.13        0.91 o
   5  -8   3       71.79       71.76        1.32 o
  -7  -7   3      127.21      124.80        2.46 o
  -6  -7   3      152.07      155.40        1.84 o
  -5  -7   3       89.57       88.11        1.47 o
  -4  -7   3      109.69      111.94        1.21 o
  -3  -7   3       51.39       47.79        0.72 o
  -2  -7   3       45.55       42.27        0.77 o
  -1  -7   3      135.25      129.98        1.05 o
   0  -7   3      382.93      393.99        2.16 o
   1  -7   3      276.17      277.92        1.43 o
   2  -7   3      143.29      145.68        1.02 o
   3  -7   3       92.27       85.93        1.03 o
   4  -7   3        7.28        6.99        0.64 o
   5  -7   3      130.76      135.55        1.22 o
   6  -7   3       78.86       78.69        1.34 o
  -7  -6   3        1.38        0.42        1.05 o
  -6  -6   3      152.82      152.10        1.81 o
  -5  -6   3       62.99       62.37        1.27 o
  -4  -6   3      464.46      479.53        1.84 o
  -3  -6   3       10.19        8.66        0.43 o
  -2  -6   3        4.01        2.21        0.49 o
  -1  -6   3       17.08       14.80        0.48 o
   0  -6   3       60.83       60.38        0.83 o
   1  -6   3       90.78       93.41        0.76 o
   2  -6   3      208.39      194.66        1.09 o
   3  -6   3      218.34      221.27        1.29 o
   4  -6   3       83.02       76.87        0.95 o
   5  -6   3       27.55       26.63        0.59 o
   6  -6   3      201.59      184.88        1.63 o
   7  -6   3       44.41       40.82        1.11 o
  -8  -5   3       29.42       30.73        1.27 o
  -7  -5   3      103.83       96.84        1.27 o
  -6  -5   3       40.65       42.81        0.66 o
  -5  -5   3       78.48       77.52        0.80 o
  -4  -5   3        5.55        3.68        0.47 o
  -3  -5   3      775.54      799.45        1.44 o
  -2  -5   3       57.53       55.34        0.52 o
  -1  -5   3       75.38       62.14        0.51 o
   0  -5   3        3.17        1.28        0.24 o
   1  -5   3      162.95      179.47        0.74 o
   2  -5   3       19.82       20.40        0.42 o
   3  -5   3      156.52      151.61        0.79 o
   4  -5   3      245.87      235.48        1.22 o
   5  -5   3      168.21      175.43        0.93 o
   6  -5   3      146.51      149.25        1.70 o
   7  -5   3      107.73      101.83        1.62 o
   8  -5   3       31.51       28.70        1.69 o
  -9  -4   3       47.96       46.51        1.36 o
  -8  -4   3       62.98       66.29        1.38 o
  -7  -4   3      132.61      131.89        1.10 o
  -6  -4   3      168.94      163.49        1.34 o
  -5  -4   3      172.35      159.92        0.88 o
  -4  -4   3      196.31      195.31        0.95 o
  -3  -4   3       16.07       13.04        0.35 o
  -2  -4   3      550.05      538.98        1.30 o
  -1  -4   3      240.12      232.75        0.84 o
   0  -4   3     1327.29     1388.18        4.74 o
   1  -4   3        4.50        4.65        0.25 o
   2  -4   3      329.34      316.77        1.12 o
   3  -4   3      161.85      164.24        0.58 o
   4  -4   3      106.80      124.32        0.61 o
   5  -4   3       66.89       67.37        0.55 o
   6  -4   3      217.96      212.33        1.29 o
   7  -4   3       80.71       82.52        0.90 o
   8  -4   3       19.26       19.27        0.84 o
  -9  -3   3       31.91       31.48        1.58 o
  -8  -3   3        0.74        0.01        0.46 o
  -7  -3   3       95.62       99.98        0.95 o
  -6  -3   3      308.86      319.60        1.68 o
  -5  -3   3      497.08      488.83        1.35 o
  -4  -3   3      254.22      252.39        1.21 o
  -3  -3   3      872.63      837.30        1.54 o
  -2  -3   3      686.92      685.29        1.18 o
  -1  -3   3      870.61      805.90        1.19 o
   0  -3   3     1793.55     1738.23        2.94 o
   1  -3   3     2014.51     1962.57        5.21 o
   2  -3   3      222.27      253.55        0.75 o
   3  -3   3       93.90       86.73        0.47 o
   4  -3   3      535.26      473.64        0.99 o
   5  -3   3       66.05       72.46        0.54 o
   6  -3   3       45.69       47.75        0.59 o
   7  -3   3       17.98       15.90        0.55 o
   8  -3   3       15.61       14.19        0.77 o
  -9  -2   3        9.34        8.56        0.76 o
  -8  -2   3        7.99        7.40        0.65 o
  -7  -2   3       24.80       19.46        0.63 o
  -6  -2   3      382.19      400.62        1.50 o
  -5  -2   3      466.81      463.64        1.24 o
  -4  -2   3      446.26      462.89        1.34 o
  -3  -2   3      406.18      408.10        0.95 o
  -2  -2   3     1223.44     1141.88        1.73 o
  -1  -2   3     1291.71     1224.91        3.13 o
   0  -2   3     2093.03     2043.64        6.02 o
   1  -2   3      922.56      956.78        1.38 o
   2  -2   3      201.58      180.46        0.42 o
   3  -2   3      164.15      164.52        0.55 o
   4  -2   3       12.75       16.80        0.37 o
   5  -2   3      299.38      288.91        1.19 o
   6  -2   3       61.95       64.46        0.62 o
   7  -2   3      183.72      182.19        1.02 o
   8  -2   3       38.18       41.83        0.70 o
   9  -2   3        7.47        6.72        1.61 o
  -9  -1   3       38.71       36.98        0.74 o
  -8  -1   3      103.60      102.34        0.90 o
  -7  -1   3       62.09       59.92        0.74 o
  -6  -1   3      277.53      260.01        0.95 o
  -5  -1   3      882.30      842.29        1.76 o
  -4  -1   3      500.02      512.17        1.57 o
  -3  -1   3       16.60        7.15        0.30 o
  -2  -1   3      140.95      163.38        0.49 o
  -1  -1   3      360.87      341.25        0.47 o
   0  -1   3      830.96      829.02        1.53 o
   1  -1   3     2675.77     2607.31        5.05 o
   2  -1   3       32.46        8.79        0.20 o
   3  -1   3       29.97       23.08        0.29 o
   4  -1   3        3.21        3.53        0.27 o
   5  -1   3       86.31       88.19        0.53 o
   6  -1   3      126.02      135.30        0.77 o
   7  -1   3       81.05       81.00        0.85 o
   8  -1   3      183.13      179.15        1.35 o
   9  -1   3       12.44       14.69        1.11 o
  -9   0   3       11.61       13.23        0.65 o
  -8   0   3       64.35       62.47        0.77 o
  -7   0   3        0.43        0.04        0.37 o
  -6   0   3      619.62      598.06        1.52 o
  -5   0   3      419.05      441.35        1.03 o
  -4   0   3      435.97      408.27        1.02 o
  -3   0   3      220.35      238.03        0.57 o
  -2   0   3       53.77       40.98        0.24 o
  -1   0   3       58.13       34.42        0.21 o
   0   0   3        3.95        6.89        0.15 o
   1   0   3     2170.89     2027.44        4.61 o
   2   0   3     1106.65     1025.28        0.96 o
   3   0   3        9.86       13.06        0.25 o
   4   0   3       72.10       74.84        0.47 o
   5   0   3        5.99        6.03        0.32 o
   6   0   3      207.79      206.91        0.93 o
   7   0   3      144.01      151.72        1.15 o
   8   0   3       73.98       70.10        0.92 o
   9   0   3       28.72       29.81        1.29 o
  -9   1   3      108.74      111.72        1.19 o
  -8   1   3       41.61       43.62        0.69 o
  -7   1   3       81.46       81.94        0.73 o
  -6   1   3      178.28      192.70        1.09 o
  -5   1   3      870.95      855.09        1.56 o
  -4   1   3      211.00      244.76        0.67 o
  -3   1   3      264.33      257.74        0.51 o
  -2   1   3        8.92        0.54        0.14 o
  -1   1   3      559.59      528.14        0.74 o
   0   1   3      138.72      123.39        0.34 o
   1   1   3      426.87      430.53        0.77 o
   2   1   3     1616.09     1616.31        3.67 o
   3   1   3      581.81      536.02        1.35 o
   4   1   3      478.46      455.66        0.95 o
   5   1   3      401.97      412.51        1.13 o
   6   1   3      102.36      113.67        0.94 o
   7   1   3      166.81      164.86        1.13 o
   8   1   3      100.00       98.99        1.02 o
   9   1   3       14.20       14.27        1.18 o
  -9   2   3       38.09       40.03        0.84 o
  -8   2   3       57.74       54.50        0.85 o
  -7   2   3       27.76       29.66        0.64 o
  -6   2   3       96.80       97.39        0.79 o
  -5   2   3        2.65        2.53        0.30 o
  -4   2   3      223.28      216.74        0.67 o
  -3   2   3        2.36        0.26        0.23 o
  -2   2   3     1263.89     1281.51        1.22 o
  -1   2   3       28.05       41.44        0.22 o
   0   2   3      770.02      776.31        1.25 o
   1   2   3     1587.31     1537.89        4.05 o
   2   2   3     1223.25     1138.87        1.69 o
   3   2   3      274.39      276.39        1.07 o
   4   2   3      399.51      413.10        1.16 o
   5   2   3      527.29      510.31        1.27 o
   6   2   3      239.35      231.69        1.49 o
   7   2   3      133.44      135.51        1.18 o
   8   2   3       95.29       90.21        1.30 o
  -9   3   3       22.48       22.85        0.84 o
  -8   3   3       28.28       28.29        0.82 o
  -7   3   3      119.08      126.24        0.86 o
  -6   3   3       79.07       72.66        0.62 o
  -5   3   3      291.16      276.10        0.81 o
  -4   3   3      400.03      412.48        0.84 o
  -3   3   3       85.08      103.96        0.45 o
  -2   3   3       18.73       19.97        0.23 o
  -1   3   3      619.66      619.20        0.96 o
   0   3   3      751.95      774.10        0.88 o
   1   3   3       72.31       80.86        0.28 o
   2   3   3      988.54      978.91        1.64 o
   3   3   3      287.86      251.90        1.39 o
   4   3   3      110.99      110.13        0.87 o
   5   3   3       72.99       67.62        0.80 o
   6   3   3      140.78      144.78        1.06 o
   7   3   3       83.30       77.60        1.21 o
   8   3   3       38.63       34.62        0.95 o
  -9   4   3       15.75       19.51        1.00 o
  -8   4   3       75.75       72.95        0.80 o
  -7   4   3      174.09      173.26        0.99 o
  -6   4   3      211.57      204.21        0.86 o
  -5   4   3      367.59      350.02        0.99 o
  -4   4   3      637.42      587.71        1.14 o
  -3   4   3      451.21      408.40        0.99 o
  -2   4   3      281.64      278.03        0.75 o
  -1   4   3      316.62      347.84        0.68 o
   0   4   3      113.87      115.76        0.44 o
   1   4   3      371.21      371.34        0.70 o
   2   4   3       11.58        5.58        0.41 o
   3   4   3       90.17       79.87        0.81 o
   4   4   3       20.18       20.88        0.59 o
   5   4   3      351.47      356.19        1.98 o
   6   4   3        3.35        1.82        0.62 o
   7   4   3       13.22       13.28        0.89 o
   8   4   3       12.58       12.20        1.53 o
  -8   5   3       28.80       30.16        0.76 o
  -7   5   3       85.20       78.36        0.80 o
  -6   5   3      452.92      473.15        1.31 o
  -5   5   3      208.77      183.50        0.98 o
  -4   5   3      447.40      411.05        1.08 o
  -3   5   3      210.65      204.28        0.77 o
  -2   5   3      115.74      113.56        0.49 o
  -1   5   3      441.69      390.65        1.22 o
   0   5   3      410.82      393.55        1.02 o
   1   5   3      148.47      161.55        0.63 o
   2   5   3       53.15       54.67        0.54 o
   3   5   3        1.39        0.32        0.45 o
   4   5   3        0.70        0.22        0.33 o
   5   5   3       18.76       20.76        0.71 o
   6   5   3      382.59      391.23        1.83 o
   7   5   3       16.11       14.07        0.99 o
  -8   6   3       12.47       12.15        0.88 o
  -7   6   3       21.17       18.37        0.81 o
  -6   6   3       34.47       30.36        0.81 o
  -5   6   3      237.57      260.37        1.49 o
  -4   6   3      159.55      156.17        0.90 o
  -3   6   3      233.06      233.46        1.00 o
  -2   6   3       15.66       19.32        0.42 o
  -1   6   3       69.77       74.13        0.65 o
   0   6   3      363.77      352.23        1.25 o
   1   6   3      345.71      333.35        1.16 o
   2   6   3      279.28      278.31        1.26 o
   3   6   3       56.22       57.09        0.66 o
   4   6   3       20.11       18.36        0.64 o
   5   6   3       14.28       13.35        0.73 o
   6   6   3       44.49       44.16        0.90 o
   7   6   3       98.26      102.21        2.16 o
  -7   7   3        1.25        0.82        0.79 o
  -6   7   3        0.95        0.16        0.38 o
  -5   7   3       37.88       35.56        0.75 o
  -4   7   3       22.52       22.23        0.69 o
  -3   7   3      117.99      120.01        0.88 o
  -2   7   3       88.62       96.18        0.76 o
  -1   7   3        4.81        4.05        0.49 o
   0   7   3      113.09      108.08        0.96 o
   1   7   3      208.55      205.53        1.19 o
   2   7   3      277.17      281.59        1.55 o
   3   7   3      241.47      240.03        1.80 o
   4   7   3       71.32       69.43        1.02 o
   5   7   3       35.40       35.32        0.96 o
  -6   8   3        8.19        5.33        1.29 o
  -5   8   3        2.66        0.81        0.79 o
  -4   8   3       69.32       68.63        1.29 o
  -3   8   3       31.69       30.01        0.71 o
  -2   8   3       32.72       35.20        0.71 o
  -1   8   3       48.81       47.82        0.74 o
   0   8   3      132.58      135.83        1.64 o
   1   8   3      119.15      114.80        1.65 o
   2   8   3       80.21       74.56        1.42 o
   3   8   3      143.86      152.60        1.73 o
   4   8   3       91.37       92.42        1.51 o
  -4   9   3       14.07       15.03        1.03 o
  -3   9   3       53.24       54.75        0.98 o
  -2   9   3      143.55      134.34        1.34 o
  -1   9   3        0.62        0.93        0.46 o
   0   9   3       64.24       61.25        1.03 o
   1   9   3      122.91      118.55        1.79 o
   2   9   3      117.22      112.08        2.49 o
   0  10   3        1.41        0.37        1.37 o
  -2  -9   4      107.65      110.92        1.73 o
  -1  -9   4      113.31      112.64        1.42 o
   0  -9   4       57.57       59.79        0.88 o
   1  -9   4       15.48       13.51        0.70 o
   2  -9   4      102.98      101.25        1.35 o
   3  -9   4       74.65       71.28        1.51 o
  -4  -8   4       68.05       70.70        1.51 o
  -3  -8   4      157.71      156.88        1.34 o
  -2  -8   4       63.21       60.94        0.96 o
  -1  -8   4      152.37      147.15        1.41 o
   0  -8   4      288.48      305.99        1.45 o
   1  -8   4       56.70       52.25        0.85 o
   2  -8   4       37.74       36.62        0.79 o
   3  -8   4       32.01       29.79        0.78 o
   4  -8   4       44.02       41.21        0.99 o
   5  -8   4       57.00       56.85        2.05 o
  -5  -7   4       91.83       94.27        1.63 o
  -4  -7   4      179.67      185.02        1.95 o
  -3  -7   4      118.12      119.61        1.31 o
  -2  -7   4      169.08      162.77        1.44 o
  -1  -7   4      349.54      342.96        1.63 o
   0  -7   4      103.83       99.61        1.22 o
   1  -7   4      225.30      226.19        1.42 o
   2  -7   4       52.12       46.61        0.76 o
   3  -7   4      195.36      190.28        1.36 o
   4  -7   4       34.03       34.53        0.85 o
   5  -7   4       14.24       13.27        0.70 o
   6  -7   4       11.25       10.15        1.14 o
  -7  -6   4       19.06       19.97        1.59 o
  -6  -6   4      109.15      115.62        1.69 o
  -5  -6   4      103.53       98.33        1.21 o
  -4  -6   4      225.45      220.55        1.20 o
  -3  -6   4      611.20      632.20        2.87 o
  -2  -6   4      147.86      154.52        1.09 o
  -1  -6   4      177.95      176.58        1.29 o
   0  -6   4      191.54      193.16        1.18 o
   1  -6   4       88.49       82.23        0.80 o
   2  -6   4      127.66      136.16        0.92 o
   3  -6   4       98.36       91.73        0.91 o
   4  -6   4      326.60      323.84        1.49 o
   5  -6   4       17.00       16.70        0.66 o
   6  -6   4       16.73       17.06        0.76 o
   7  -6   4        0.15        0.85        1.79 o
  -7  -5   4      157.98      159.73        1.54 o
  -6  -5   4       26.72       26.16        0.72 o
  -5  -5   4        9.03        8.22        0.66 o
  -4  -5   4        5.42        5.41        0.52 o
  -3  -5   4      356.18      356.86        1.28 o
  -2  -5   4      398.39      368.12        1.02 o
  -1  -5   4      184.05      187.79        0.78 o
   0  -5   4      207.98      219.56        1.26 o
   1  -5   4        1.72        2.29        0.42 o
   2  -5   4      141.93      125.98        1.00 o
   3  -5   4      257.53      248.53        1.20 o
   4  -5   4      250.72      250.74        1.24 o
   5  -5   4      222.45      221.08        1.38 o
   6  -5   4       77.88       75.20        1.15 o
   7  -5   4       48.85       45.57        1.35 o
  -8  -4   4       54.58       54.65        1.15 o
  -7  -4   4      139.13      149.61        1.03 o
  -6  -4   4       54.49       55.26        0.76 o
  -5  -4   4       37.77       36.26        0.52 o
  -4  -4   4       23.60       26.02        0.51 o
  -3  -4   4       32.80       36.96        0.47 o
  -2  -4   4      236.24      241.49        0.74 o
  -1  -4   4      202.79      209.82        0.76 o
   0  -4   4      247.61      219.87        0.91 o
   1  -4   4      133.40      131.42        0.61 o
   2  -4   4       22.18       29.52        0.41 o
   3  -4   4      309.60      315.49        1.20 o
   4  -4   4      515.34      499.07        1.60 o
   5  -4   4      256.31      250.87        1.21 o
   6  -4   4      129.30      129.36        1.08 o
   7  -4   4      138.59      129.86        1.10 o
   8  -4   4       67.72       68.86        1.40 o
  -9  -3   4        0.03        0.41        2.82 o
  -8  -3   4       80.00       74.56        0.84 o
  -7  -3   4       63.91       58.09        0.78 o
  -6  -3   4      378.83      415.37        1.39 o
  -5  -3   4        7.65        6.78        0.39 o
  -4  -3   4       12.53       10.08        0.35 o
  -3  -3   4       79.05       78.64        0.59 o
  -2  -3   4      205.55      181.04        0.70 o
  -1  -3   4      105.62      103.98        0.45 o
   0  -3   4      249.26      270.97        0.96 o
   1  -3   4      308.60      316.69        1.04 o
   2  -3   4       40.73       43.87        0.30 o
   3  -3   4      179.53      174.28        0.70 o
   4  -3   4      480.97      517.45        1.06 o
   5  -3   4      374.88      379.94        1.25 o
   6  -3   4       69.20       73.94        0.83 o
   7  -3   4       81.25       80.65        1.01 o
   8  -3   4        4.94        4.94        0.76 o
  -9  -2   4       33.78       30.17        0.81 o
  -8  -2   4      130.48      128.17        0.97 o
  -7  -2   4      117.01      114.79        0.86 o
  -6  -2   4      209.37      199.33        1.07 o
  -5  -2   4      514.90      561.95        1.28 o
  -4  -2   4      227.90      227.93        0.75 o
  -3  -2   4       13.38       19.65        0.27 o
  -2  -2   4     1606.73     1518.24        3.10 o
  -1  -2   4     1374.25     1378.52        2.75 o
   0  -2   4      694.38      652.35        1.59 o
   1  -2   4      118.73      107.39        0.35 o
   2  -2   4       92.80       95.58        0.35 o
   3  -2   4       59.04       64.48        0.39 o
   4  -2   4      137.43      126.20        0.76 o
   5  -2   4      247.94      246.82        1.02 o
   6  -2   4      101.13       99.62        0.75 o
   7  -2   4       22.07       24.00        0.66 o
   8  -2   4       25.23       24.21        0.83 o
  -9  -1   4        1.53        1.64        0.59 o
  -8  -1   4       85.53       82.93        0.84 o
  -7  -1   4      211.07      199.27        1.06 o
  -6  -1   4      505.94      506.80        1.42 o
  -5  -1   4      575.47      567.60        1.39 o
  -4  -1   4      391.43      401.06        1.16 o
  -3  -1   4      990.13      956.81        1.79 o
  -2  -1   4      367.33      367.95        0.83 o
  -1  -1   4     2417.45     2414.53        7.04 o
   0  -1   4      487.33      485.51        0.64 o
   1  -1   4     2970.99     2956.50        7.01 o
   2  -1   4        1.95        1.02        0.16 o
   3  -1   4       22.41       30.03        0.31 o
   4  -1   4       58.70       58.82        0.58 o
   5  -1   4       96.71       99.04        0.61 o
   6  -1   4       24.81       19.36        0.48 o
   7  -1   4       38.61       34.38        0.64 o
   8  -1   4       53.66       53.84        0.79 o
   9  -1   4       11.47        9.70        1.70 o
 -10   0   4       70.87       75.13        2.14 o
  -9   0   4        0.04        0.19        1.70 o
  -8   0   4       56.92       55.84        0.87 o
  -7   0   4       83.68       79.84        0.85 o
  -6   0   4      147.98      136.67        0.93 o
  -5   0   4      583.17      570.45        1.73 o
  -4   0   4      565.56      550.62        1.49 o
  -3   0   4      159.12      151.46        0.61 o
  -2   0   4      738.64      738.19        0.80 o
  -1   0   4      429.88      452.12        0.65 o
   0   0   4      495.70      435.57        0.75 o
   1   0   4       56.84       38.71        0.27 o
   2   0   4     1754.98     1784.60        2.95 o
   3   0   4        1.26        1.22        0.25 o
   4   0   4      203.82      210.59        0.77 o
   5   0   4        6.46        6.10        0.35 o
   6   0   4       91.36       89.39        0.81 o
   7   0   4       12.72       12.03        0.61 o
   8   0   4       39.96       35.60        0.78 o
   9   0   4       53.35       55.24        1.38 o
 -10   1   4        8.20        8.18        1.50 o
  -9   1   4      116.97      120.38        1.15 o
  -8   1   4       70.92       64.52        0.90 o
  -7   1   4      237.26      238.89        1.40 o
  -6   1   4        3.03        2.26        0.50 o
  -5   1   4      156.15      154.91        0.68 o
  -4   1   4      104.19      100.02        0.62 o
  -3   1   4      158.58      164.28        0.50 o
  -2   1   4      447.13      390.75        0.74 o
  -1   1   4      279.62      285.23        0.59 o
   0   1   4       55.94       81.18        0.23 o
   1   1   4       16.91       20.27        0.32 o
   2   1   4        1.86        0.91        0.21 o
   3   1   4      191.92      171.56        0.88 o
   4   1   4      174.25      196.76        0.82 o
   5   1   4      457.30      461.73        1.16 o
   6   1   4        3.85        2.19        0.52 o
   7   1   4       30.75       29.71        0.69 o
   8   1   4       58.76       61.10        0.90 o
 -10   2   4       15.81       17.44        1.58 o
  -9   2   4       22.79       22.43        0.78 o
  -8   2   4       33.69       31.96        0.74 o
  -7   2   4      190.13      194.52        1.14 o
  -6   2   4      274.38      273.90        1.14 o
  -5   2   4       17.34       20.12        0.33 o
  -4   2   4       54.32       55.51        0.40 o
  -3   2   4        5.55        5.60        0.22 o
  -2   2   4      423.13      404.59        0.68 o
  -1   2   4      947.37      886.52        1.61 o
   0   2   4      496.71      473.29        0.88 o
   1   2   4       77.58       70.69        0.35 o
   2   2   4      315.20      316.86        0.78 o
   3   2   4      217.86      242.00        0.82 o
   4   2   4      180.90      173.47        1.32 o
   5   2   4      252.00      256.46        0.98 o
   6   2   4      203.25      203.17        1.16 o
   7   2   4       25.66       27.72        0.78 o
   8   2   4        2.74        3.06        0.77 o
  -9   3   4        3.19        1.27        0.93 o
  -8   3   4       58.87       56.75        0.78 o
  -7   3   4       45.81       42.46        0.67 o
  -6   3   4       46.84       47.50        0.51 o
  -5   3   4       88.34       92.80        0.59 o
  -4   3   4       72.29       83.41        0.43 o
  -3   3   4       22.45       19.63        0.35 o
  -2   3   4      112.19      118.55        0.54 o
  -1   3   4     1180.29     1126.11        2.54 o
   0   3   4      867.95      813.91        2.00 o
   1   3   4      300.97      306.45        0.69 o
   2   3   4      283.79      261.08        1.34 o
   3   3   4      613.76      583.28        2.03 o
   4   3   4      323.75      332.42        1.68 o
   5   3   4      395.84      420.58        1.62 o
   6   3   4       57.43       58.89        1.30 o
   7   3   4       14.76       13.36        0.78 o
   8   3   4       15.91       16.36        0.96 o
  -8   4   4        0.93        0.88        0.36 o
  -7   4   4       67.83       68.91        0.87 o
  -6   4   4      220.34      246.63        0.94 o
  -5   4   4        4.62        2.71        0.39 o
  -4   4   4       33.49       33.72        0.45 o
  -3   4   4      125.40      145.09        0.62 o
  -2   4   4      305.41      334.76        1.09 o
  -1   4   4      460.43      488.32        1.04 o
   0   4   4      716.41      703.66        2.25 o
   1   4   4      407.50      411.41        0.91 o
   2   4   4       28.86       30.91        0.45 o
   3   4   4      166.73      163.40        1.03 o
   4   4   4      266.50      264.98        1.34 o
   5   4   4      250.16      243.79        1.40 o
   6   4   4      311.77      320.38        2.40 o
   7   4   4        1.04        0.08        0.85 o
  -8   5   4       34.07       32.80        0.92 o
  -7   5   4      134.01      125.57        1.21 o
  -6   5   4      124.72      122.09        1.12 o
  -5   5   4      333.16      353.36        1.32 o
  -4   5   4       11.47       10.65        0.50 o
  -3   5   4      139.38      131.48        1.07 o
  -2   5   4       22.19       20.50        0.56 o
  -1   5   4      729.57      695.11        2.71 o
   0   5   4      235.86      259.82        0.93 o
   1   5   4      134.16      139.59        0.70 o
   2   5   4       18.48       17.32        0.42 o
   3   5   4       18.87       17.54        0.64 o
   4   5   4       20.05       20.07        0.58 o
   5   5   4       20.90       18.47        0.72 o
   6   5   4      165.44      169.07        1.66 o
   7   5   4      105.90      101.32        2.10 o
  -8   6   4       26.70       30.56        1.64 o
  -7   6   4       68.85       60.74        1.03 o
  -6   6   4      264.26      243.12        1.77 o
  -5   6   4      181.46      180.87        1.21 o
  -4   6   4      225.13      225.82        1.44 o
  -3   6   4       56.23       49.18        0.86 o
  -2   6   4      170.30      164.59        1.27 o
  -1   6   4      102.23      101.04        0.85 o
   0   6   4      302.12      295.11        1.31 o
   1   6   4       19.83       18.24        0.77 o
   2   6   4       44.11       48.80        0.87 o
   3   6   4        7.03        6.42        0.81 o
   4   6   4       33.81       31.71        1.04 o
   5   6   4        8.79        9.36        0.80 o
  -7   7   4       35.09       38.54        1.05 o
  -6   7   4       55.91       50.80        1.10 o
  -5   7   4      104.41      104.96        1.05 o
  -4   7   4       90.66       90.03        0.98 o
  -3   7   4      140.78      138.90        1.49 o
  -2   7   4      115.69      116.21        1.21 o
  -1   7   4      114.57      105.61        1.21 o
   0   7   4        9.82        8.24        0.64 o
   1   7   4       52.82       48.35        1.25 o
   2   7   4        1.40        0.49        0.70 o
   3   7   4      102.99      109.23        1.51 o
   4   7   4       20.12       19.81        1.10 o
   5   7   4       17.89       15.83        1.55 o
  -6   8   4       24.04       20.57        1.63 o
  -5   8   4        7.49        9.45        0.85 o
  -4   8   4       17.49       19.43        0.87 o
  -3   8   4       40.62       39.36        0.99 o
  -2   8   4      109.58      103.72        1.13 o
  -1   8   4       95.57       93.27        1.08 o
   0   8   4      141.36      133.25        1.43 o
   1   8   4      146.42      137.59        1.83 o
   2   8   4       25.22       25.55        0.94 o
   3   8   4       23.91       24.36        1.11 o
  -4   9   4        0.39        1.00        0.79 o
  -3   9   4        7.02        8.74        0.90 o
  -2   9   4       92.63       95.74        1.35 o
  -1   9   4       60.79       61.16        1.21 o
   0   9   4       51.57       54.23        1.12 o
   1   9   4      119.26      113.79        1.79 o
  -2  -9   5        0.96        0.75        0.71 o
  -1  -9   5       16.22       19.11        1.75 o
   0  -9   5       25.10       30.87        1.20 o
   1  -9   5        8.34        6.99        1.51 o
   2  -9   5       25.59       27.42        1.67 o
  -3  -8   5      126.27      126.65        1.29 o
  -2  -8   5       30.32       31.71        0.84 o
  -1  -8   5       34.79       31.44        0.88 o
   0  -8   5      120.97      125.61        1.07 o
   1  -8   5      121.58      126.09        1.08 o
   2  -8   5       69.89       72.40        0.94 o
   3  -8   5       94.60       93.14        1.05 o
   4  -8   5       15.02       13.40        1.13 o
   5  -8   5       52.97       62.88        1.94 o
  -5  -7   5       91.92       94.25        1.66 o
  -4  -7   5      119.45      120.58        1.48 o
  -3  -7   5      165.49      161.48        1.55 o
  -2  -7   5       97.70       96.09        1.24 o
  -1  -7   5       76.57       76.79        0.96 o
   0  -7   5       70.57       65.77        0.83 o
   1  -7   5      195.42      199.75        1.20 o
   2  -7   5      210.83      200.77        1.27 o
   3  -7   5      165.01      163.65        1.59 o
   4  -7   5       71.58       68.41        0.92 o
   5  -7   5        4.66        5.36        0.83 o
   6  -7   5       51.84       51.99        1.38 o
  -7  -6   5       63.53       67.02        2.01 o
  -6  -6   5        1.57        1.66        0.70 o
  -5  -6   5      124.11      126.10        1.70 o
  -4  -6   5      109.25      108.16        1.09 o
  -3  -6   5     1013.53     1063.64        3.90 o
  -2  -6   5      104.21       97.28        1.02 o
  -1  -6   5       68.50       64.27        0.87 o
   0  -6   5       52.30       45.23        0.71 o
   1  -6   5       64.71       60.73        0.76 o
   2  -6   5       64.62       62.90        0.88 o
   3  -6   5      121.59      117.17        1.26 o
   4  -6   5      105.14      105.65        1.10 o
   5  -6   5        3.96        3.74        0.61 o
   6  -6   5        2.28        2.85        0.80 o
  -7  -5   5       69.95       81.80        1.43 o
  -6  -5   5      110.77      110.91        1.14 o
  -5  -5   5       71.82       76.90        1.08 o
  -4  -5   5      184.51      186.85        1.07 o
  -3  -5   5       95.48       91.23        1.02 o
  -2  -5   5     1251.63     1331.27        3.96 o
  -1  -5   5       41.39       40.44        0.71 o
   0  -5   5      147.54      138.24        1.04 o
   1  -5   5        2.60        2.65        0.46 o
   2  -5   5       91.66       92.16        0.82 o
   3  -5   5       19.61       18.55        0.58 o
   4  -5   5       31.67       32.03        0.73 o
   5  -5   5       12.87       12.15        0.63 o
   6  -5   5        5.99        6.04        1.01 o
   7  -5   5        6.17        6.27        1.41 o
  -8  -4   5       95.37       88.76        1.28 o
  -7  -4   5       91.44      103.50        1.10 o
  -6  -4   5      127.24      135.03        0.98 o
  -5  -4   5       91.01       85.88        0.82 o
  -4  -4   5       98.46       94.01        0.70 o
  -3  -4   5      278.06      287.66        1.24 o
  -2  -4   5      143.26      150.58        0.89 o
  -1  -4   5      299.58      299.57        0.91 o
   0  -4   5       93.55       87.71        0.91 o
   1  -4   5      460.16      455.13        1.60 o
   2  -4   5        9.27        8.52        0.47 o
   3  -4   5      178.34      181.27        1.11 o
   4  -4   5      159.98      154.00        0.89 o
   5  -4   5       31.11       32.05        0.64 o
   6  -4   5        1.30        1.21        0.70 o
   7  -4   5       41.99       43.32        0.89 o
  -8  -3   5       72.77       72.20        0.96 o
  -7  -3   5        2.62        1.30        0.58 o
  -6  -3   5       21.72       24.40        0.53 o
  -5  -3   5       23.52       23.70        0.48 o
  -4  -3   5       69.28       64.40        0.75 o
  -3  -3   5       61.86       52.16        0.65 o
  -2  -3   5      366.92      352.60        1.25 o
  -1  -3   5      186.80      198.28        0.65 o
   0  -3   5       74.61       78.89        0.43 o
   1  -3   5      355.01      341.03        0.87 o
   2  -3   5      645.30      642.90        1.05 o
   3  -3   5      380.36      397.74        1.17 o
   4  -3   5      225.39      222.01        1.42 o
   5  -3   5      403.62      410.40        1.44 o
   6  -3   5       65.86       66.59        0.87 o
   7  -3   5       55.65       57.84        0.96 o
   8  -3   5       13.22       13.84        1.51 o
  -9  -2   5       60.97       61.47        1.53 o
  -8  -2   5       72.46       68.76        0.83 o
  -7  -2   5        9.75        8.55        0.50 o
  -6  -2   5        1.31        1.21        0.36 o
  -5  -2   5       41.95       43.80        0.61 o
  -4  -2   5       21.49       18.66        0.43 o
  -3  -2   5       14.49       16.91        0.31 o
  -2  -2   5      140.15      144.84        0.67 o
  -1  -2   5      408.50      379.41        0.87 o
   0  -2   5      129.06      140.26        0.45 o
   1  -2   5      545.67      522.78        0.76 o
   2  -2   5      287.78      328.17        0.62 o
   3  -2   5      350.17      349.23        1.02 o
   4  -2   5      437.86      445.30        1.63 o
   5  -2   5      157.83      159.15        0.87 o
   6  -2   5      214.42      216.15        1.17 o
   7  -2   5       64.37       66.97        0.96 o
   8  -2   5      153.51      166.99        2.79 o
  -9  -1   5        2.52        5.25        0.89 o
  -8  -1   5       85.21       79.93        0.98 o
  -7  -1   5      148.64      150.06        0.94 o
  -6  -1   5       82.31       81.68        0.71 o
  -5  -1   5       94.59       90.84        0.77 o
  -4  -1   5      343.05      334.86        1.04 o
  -3  -1   5      470.98      462.43        0.89 o
  -2  -1   5       50.75       59.54        0.46 o
  -1  -1   5      128.12      141.49        0.59 o
   0  -1   5      123.02      115.48        0.52 o
   1  -1   5      298.03      264.12        0.66 o
   2  -1   5     1097.03     1067.92        1.52 o
   3  -1   5       58.62       70.21        0.47 o
   4  -1   5       93.31       91.39        0.75 o
   5  -1   5       28.60       26.91        0.49 o
   6  -1   5       57.93       56.44        0.69 o
   7  -1   5       46.66       49.76        0.88 o
   8  -1   5       44.54       49.27        1.97 o
  -9   0   5      181.25      187.28        1.72 o
  -8   0   5       70.11       72.85        0.90 o
  -7   0   5      235.48      227.01        1.40 o
  -6   0   5        3.68        2.65        0.43 o
  -5   0   5      796.41      776.41        1.80 o
  -4   0   5      669.89      677.93        1.42 o
  -3   0   5      911.04      883.00        1.27 o
  -2   0   5      874.18      853.77        1.21 o
  -1   0   5      335.75      299.63        1.22 o
   0   0   5        4.64        4.75        0.28 o
   1   0   5        7.64        3.36        0.31 o
   2   0   5      555.43      518.68        1.06 o
   3   0   5      438.98      412.03        0.97 o
   4   0   5       30.79       31.06        0.46 o
   5   0   5       37.49       34.36        0.44 o
   6   0   5       12.28       15.21        0.50 o
   7   0   5       23.40       22.04        0.62 o
   8   0   5       34.25       35.97        0.79 o
  -9   1   5       66.33       67.38        1.26 o
  -8   1   5      211.25      202.53        1.43 o
  -7   1   5      203.91      208.94        1.21 o
  -6   1   5      297.42      288.74        1.11 o
  -5   1   5       42.02       41.70        0.42 o
  -4   1   5     1017.52      957.16        1.43 o
  -3   1   5      659.53      666.16        1.11 o
  -2   1   5     1352.53     1282.55        1.29 o
  -1   1   5      149.58      178.78        0.59 o
   0   1   5      151.26      152.42        0.47 o
   1   1   5        1.09        0.01        0.20 o
   2   1   5        9.98       15.24        0.30 o
   3   1   5      216.16      221.69        0.65 o
   4   1   5      120.47      121.97        0.64 o
   5   1   5       69.30       61.42        0.57 o
   6   1   5       26.92       23.82        0.57 o
   7   1   5        1.18        0.63        0.52 o
   8   1   5       42.23       43.04        0.90 o
  -9   2   5       22.50       23.44        1.25 o
  -8   2   5       78.81       76.53        0.89 o
  -7   2   5      173.33      168.58        1.02 o
  -6   2   5       72.90       71.68        0.64 o
  -5   2   5       95.70       90.74        0.63 o
  -4   2   5        6.71        5.08        0.29 o
  -3   2   5      258.33      261.35        0.60 o
  -2   2   5       79.76       97.68        0.32 o
  -1   2   5      929.56      875.15        1.80 o
   0   2   5       10.22       12.95        0.19 o
   1   2   5        2.93        3.97        0.24 o
   2   2   5      153.49      177.99        0.67 o
   3   2   5      274.50      267.60        0.77 o
   4   2   5       51.92       58.18        0.64 o
   5   2   5       72.60       70.38        0.63 o
   6   2   5       76.08       77.29        0.94 o
   7   2   5       33.11       30.60        0.75 o
   8   2   5       32.33       31.96        1.17 o
  -9   3   5        4.42        5.41        1.71 o
  -8   3   5       31.24       29.78        0.81 o
  -7   3   5       30.56       29.73        0.73 o
  -6   3   5       62.89       70.31        0.66 o
  -5   3   5        3.26        1.54        0.37 o
  -4   3   5       57.83       47.84        0.46 o
  -3   3   5      191.19      182.80        1.05 o
  -2   3   5      137.45      132.89        0.65 o
  -1   3   5       80.95       91.04        0.52 o
   0   3   5      192.10      186.10        1.10 o
   1   3   5      153.93      153.61        0.78 o
   2   3   5        6.10        4.71        0.31 o
   3   3   5      444.82      458.33        1.90 o
   4   3   5      210.37      221.01        1.06 o
   5   3   5      132.67      143.22        1.05 o
   6   3   5       18.68       15.25        0.92 o
   7   3   5       15.51       16.81        0.87 o
  -8   4   5        2.99        4.63        0.71 o
  -7   4   5       36.33       35.17        0.79 o
  -6   4   5       63.73       69.29        0.72 o
  -5   4   5        6.93        6.57        0.46 o
  -4   4   5       30.20       26.01        0.52 o
  -3   4   5      220.13      212.78        1.31 o
  -2   4   5      295.90      268.61        1.50 o
  -1   4   5      466.34      417.94        2.21 o
   0   4   5      321.64      310.10        1.88 o
   1   4   5      117.59      120.68        0.75 o
   2   4   5      264.23      262.82        1.45 o
   3   4   5       81.78       84.52        0.86 o
   4   4   5      253.09      253.70        1.38 o
   5   4   5       11.77       10.47        0.67 o
   6   4   5      241.49      252.18        1.87 o
   7   4   5        0.59        0.55        0.78 o
  -8   5   5       23.39       20.45        1.27 o
  -7   5   5       17.50       16.50        0.93 o
  -6   5   5       18.79       17.12        0.69 o
  -5   5   5      156.79      188.60        0.96 o
  -4   5   5       29.43       28.45        0.60 o
  -3   5   5      179.79      179.34        1.01 o
  -2   5   5      177.16      158.56        1.08 o
  -1   5   5      192.25      188.33        1.07 o
   0   5   5      480.36      458.54        2.15 o
   1   5   5      299.47      290.15        1.91 o
   2   5   5      211.52      220.36        1.68 o
   3   5   5      158.06      159.27        1.49 o
   4   5   5       97.28       97.47        1.34 o
   5   5   5       34.73       35.24        1.06 o
   6   5   5        1.70        0.43        1.45 o
  -7   6   5       33.88       35.16        1.02 o
  -6   6   5       35.42       35.41        0.85 o
  -5   6   5       24.71       22.21        0.76 o
  -4   6   5      101.55      110.33        1.13 o
  -3   6   5      122.47      129.94        1.21 o
  -2   6   5      245.34      251.39        1.32 o
  -1   6   5        2.35        0.51        0.60 o
   0   6   5       45.38       45.14        0.85 o
   1   6   5      127.60      126.67        1.21 o
   2   6   5      107.09      106.49        1.17 o
   3   6   5      172.80      182.80        1.68 o
   4   6   5       66.08       70.55        1.25 o
   5   6   5       30.09       28.64        1.11 o
  -7   7   5        1.14        2.45        1.48 o
  -6   7   5       40.39       40.69        1.05 o
  -5   7   5        8.27        8.85        0.69 o
  -4   7   5       57.31       56.40        0.92 o
  -3   7   5       20.15       19.94        0.73 o
  -2   7   5      109.07      108.14        1.46 o
  -1   7   5       55.14       66.49        1.15 o
   0   7   5       10.95       10.29        0.66 o
   1   7   5        0.53        0.01        0.51 o
   2   7   5        4.61        3.85        0.77 o
   3   7   5       46.11       53.54        1.24 o
   4   7   5       91.59       90.00        2.15 o
  -5   8   5       37.98       34.89        1.25 o
  -4   8   5       -0.15        0.14        1.05 o
  -3   8   5       62.46       59.09        1.12 o
  -2   8   5       46.85       44.65        0.91 o
  -1   8   5       12.67       12.67        0.75 o
   0   8   5        3.14        2.76        0.71 o
   1   8   5       13.28       13.10        0.91 o
   2   8   5        1.73        1.28        1.05 o
  -2   9   5       45.72       48.30        1.87 o
  -1   9   5      122.13      129.67        2.40 o
   0   9   5       -0.17        0.12        1.58 o
   1   9   5       15.77       15.30        1.41 o
  -1  -9   6       30.77       34.01        1.68 o
   0  -9   6       64.53       75.04        1.95 o
  -3  -8   6        7.64        8.62        1.45 o
  -2  -8   6        9.20        9.77        1.59 o
  -1  -8   6        1.97        0.56        0.75 o
   0  -8   6       23.74       23.81        0.77 o
   1  -8   6      146.40      158.71        1.91 o
   2  -8   6       40.86       41.95        1.61 o
  -6  -7   6       24.73       20.92        1.89 o
  -4  -7   6       46.97       48.69        1.19 o
  -3  -7   6       85.08       94.50        1.28 o
  -2  -7   6        5.65        3.45        0.73 o
  -1  -7   6        7.85        7.00        0.69 o
   0  -7   6      104.97      110.44        0.99 o
   1  -7   6       73.06       76.10        0.88 o
   2  -7   6      185.76      187.86        1.69 o
   3  -7   6       71.61       68.37        1.12 o
   4  -7   6      182.37      178.90        2.11 o
  -6  -6   6        7.40        4.54        1.64 o
  -5  -6   6       84.23       88.56        1.54 o
  -4  -6   6      102.67       97.54        1.15 o
  -3  -6   6      219.27      218.82        2.14 o
  -2  -6   6      343.94      353.69        1.93 o
  -1  -6   6       40.99       42.38        0.85 o
   0  -6   6      119.58      115.25        1.13 o
   1  -6   6      132.68      139.49        1.01 o
   2  -6   6      134.78      132.58        1.05 o
   3  -6   6      116.46      114.43        1.17 o
   4  -6   6       71.02       67.81        1.07 o
   5  -6   6      161.54      163.12        2.01 o
  -7  -5   6       35.28       41.14        1.07 o
  -6  -5   6      155.10      153.73        1.52 o
  -5  -5   6      132.17      129.79        1.76 o
  -4  -5   6      113.40      116.21        1.10 o
  -3  -5   6       34.25       30.45        0.87 o
  -2  -5   6      387.05      381.18        1.66 o
  -1  -5   6      286.69      253.11        1.46 o
   0  -5   6      137.15      127.66        1.22 o
   1  -5   6      220.18      214.26        1.13 o
   2  -5   6       10.35       10.72        0.54 o
   3  -5   6       52.98       48.55        0.73 o
   4  -5   6       41.57       37.52        0.86 o
   5  -5   6       40.46       35.80        0.95 o
   6  -5   6       42.70       41.35        1.99 o
  -8  -4   6      133.55      141.84        1.53 o
  -7  -4   6       60.34       59.62        0.87 o
  -6  -4   6      246.61      260.00        1.56 o
  -5  -4   6      196.59      191.33        1.08 o
  -4  -4   6      338.62      341.27        1.22 o
  -3  -4   6       94.82       91.38        0.86 o
  -2  -4   6       18.38       14.15        0.67 o
  -1  -4   6      105.40       96.36        0.90 o
   0  -4   6      118.85      108.72        0.81 o
   1  -4   6      159.03      138.39        0.92 o
   2  -4   6       49.41       47.92        0.64 o
   3  -4   6        3.32        2.59        0.50 o
   4  -4   6       12.74       11.24        0.58 o
   5  -4   6       28.19       26.75        0.80 o
   6  -4   6       14.43       13.93        1.11 o
  -8  -3   6       14.83       15.04        0.67 o
  -7  -3   6       52.74       51.19        0.84 o
  -6  -3   6       51.58       49.04        0.76 o
  -5  -3   6      538.79      562.22        1.52 o
  -4  -3   6      153.63      155.99        1.04 o
  -3  -3   6       87.09       91.11        0.69 o
  -2  -3   6      118.51      116.63        0.74 o
  -1  -3   6      109.33       99.22        0.72 o
   0  -3   6       16.66       13.44        0.43 o
   1  -3   6      110.91      112.90        0.64 o
   2  -3   6      129.85      126.52        0.81 o
   3  -3   6        5.61        5.25        0.47 o
   4  -3   6        0.94        0.13        0.26 o
   5  -3   6       49.07       56.43        0.94 o
   6  -3   6       52.00       55.56        0.99 o
  -9  -2   6       13.12       13.04        1.73 o
  -8  -2   6       23.19       22.38        0.74 o
  -7  -2   6       40.08       38.49        0.68 o
  -6  -2   6       22.19       21.10        0.51 o
  -5  -2   6       85.08       80.24        0.65 o
  -4  -2   6      309.44      333.63        1.23 o
  -3  -2   6      177.03      182.79        0.72 o
  -2  -2   6        2.19        0.44        0.28 o
  -1  -2   6      363.88      354.99        1.13 o
   0  -2   6      360.02      361.34        0.76 o
   1  -2   6      595.76      585.16        1.11 o
   2  -2   6      241.02      231.98        0.88 o
   3  -2   6      102.86      106.04        0.81 o
   4  -2   6       57.03       57.40        0.66 o
   5  -2   6       41.05       36.69        0.86 o
   6  -2   6       90.02       98.08        1.16 o
   7  -2   6       62.35       68.45        1.37 o
   8  -2   6       27.83       35.10        1.75 o
  -9  -1   6        3.39        5.46        0.92 o
  -8  -1   6        1.69        1.22        0.63 o
  -7  -1   6        2.79        1.74        0.51 o
  -6  -1   6        0.64        0.00        0.26 o
  -5  -1   6      114.68      108.95        0.76 o
  -4  -1   6      233.82      222.01        0.93 o
  -3  -1   6       87.53      102.52        0.45 o
  -2  -1   6      179.79      189.35        0.69 o
  -1  -1   6       25.50       23.74        0.46 o
   0  -1   6      675.76      653.29        1.65 o
   1  -1   6      346.01      359.66        0.92 o
   2  -1   6     2137.15     2190.62        2.28 o
   3  -1   6      192.50      198.74        0.88 o
   4  -1   6      111.16      116.37        1.12 o
   5  -1   6       66.31       70.88        0.78 o
   6  -1   6       91.21       99.04        1.16 o
   7  -1   6       46.33       48.12        1.11 o
  -9   0   6      114.89      128.10        2.53 o
  -8   0   6        1.04        1.08        0.64 o
  -7   0   6        6.33        6.58        0.59 o
  -6   0   6        1.10        1.11        0.43 o
  -5   0   6       19.11       16.34        0.44 o
  -4   0   6      331.77      321.87        1.05 o
  -3   0   6      289.62      296.59        0.79 o
  -2   0   6       92.37       83.85        0.45 o
  -1   0   6      125.78      137.59        0.71 o
   0   0   6      152.82      160.76        0.98 o
   1   0   6      357.13      333.08        1.05 o
   2   0   6      131.71      128.81        0.81 o
   3   0   6     1000.43     1026.48        3.08 o
   4   0   6       68.52       70.17        0.63 o
   5   0   6      137.63      145.34        0.84 o
   6   0   6        9.84        8.57        0.65 o
   7   0   6       53.45       56.97        1.35 o
  -9   1   6       37.12       41.76        1.92 o
  -8   1   6      147.76      161.23        1.59 o
  -7   1   6      118.01      119.71        1.04 o
  -6   1   6      238.82      241.71        1.18 o
  -5   1   6        2.20        0.63        0.35 o
  -4   1   6      310.88      300.86        0.88 o
  -3   1   6      334.24      324.42        0.86 o
  -2   1   6      155.27      166.61        0.69 o
  -1   1   6      214.53      188.69        0.72 o
   0   1   6       81.74       70.16        0.52 o
   1   1   6       78.11       84.13        0.66 o
   2   1   6       92.30       93.33        0.83 o
   3   1   6       35.64       31.15        0.54 o
   4   1   6       33.56       24.98        0.52 o
   5   1   6       26.75       26.23        0.54 o
   6   1   6      116.25      122.47        0.95 o
   7   1   6        5.55        5.18        0.63 o
  -9   2   6       51.87       54.91        2.09 o
  -8   2   6      121.41      121.89        1.30 o
  -7   2   6       97.23       92.02        0.99 o
  -6   2   6      295.58      287.47        1.16 o
  -5   2   6      494.01      481.39        1.44 o
  -4   2   6      134.35      126.57        0.75 o
  -3   2   6      248.66      246.65        0.83 o
  -2   2   6       50.66       45.52        0.43 o
  -1   2   6      101.69       99.08        0.58 o
   0   2   6      141.87      132.98        0.88 o
   1   2   6       66.72       66.06        0.54 o
   2   2   6       28.47       24.62        0.63 o
   3   2   6       68.34       67.47        0.81 o
   4   2   6       11.96        9.09        0.42 o
   5   2   6        2.41        1.25        0.41 o
   6   2   6       28.71       26.75        0.68 o
   7   2   6       56.73       58.30        0.84 o
  -8   3   6        2.30        5.46        1.05 o
  -7   3   6      104.43      104.62        1.03 o
  -6   3   6       99.47      104.66        0.91 o
  -5   3   6       96.39       87.32        0.88 o
  -4   3   6      204.31      204.92        1.09 o
  -3   3   6      286.29      288.01        1.62 o
  -2   3   6       33.28       35.75        0.56 o
  -1   3   6        2.99        2.36        0.40 o
   0   3   6      118.09      116.26        0.79 o
   1   3   6      128.34      128.54        1.16 o
   2   3   6       30.10       31.20        0.89 o
   3   3   6       50.98       51.75        1.02 o
   4   3   6       98.23       89.86        0.99 o
   5   3   6       24.20       22.26        0.63 o
   6   3   6      101.19      102.06        1.27 o
   7   3   6       22.21       20.26        1.07 o
  -8   4   6       16.96       15.63        1.63 o
  -7   4   6        0.00        0.46        8.11 o
  -6   4   6       19.90       19.49        0.69 o
  -5   4   6      152.97      167.81        1.06 o
  -4   4   6       10.29        9.75        0.54 o
  -3   4   6       72.67       72.48        0.85 o
  -2   4   6       49.79       51.78        0.88 o
  -1   4   6      110.53      102.21        1.33 o
   0   4   6       80.84       85.97        0.93 o
   1   4   6      167.08      174.08        1.55 o
   2   4   6      194.84      205.46        1.58 o
   3   4   6       28.49       28.05        1.01 o
   4   4   6       39.06       40.10        1.05 o
   5   4   6       35.60       35.25        1.07 o
   6   4   6       74.30       77.37        1.39 o
  -7   5   6        0.93        0.48        0.50 o
  -6   5   6       26.37       22.66        0.84 o
  -5   5   6       29.64       29.63        0.68 o
  -4   5   6      201.73      210.62        1.16 o
  -3   5   6       33.55       31.05        0.65 o
  -2   5   6      153.64      150.92        1.19 o
  -1   5   6       24.42       24.74        0.65 o
   0   5   6      356.43      363.10        1.56 o
   1   5   6      227.56      226.39        1.51 o
   2   5   6      199.28      214.02        1.76 o
   3   5   6       67.82       74.05        1.32 o
   4   5   6       36.70       37.85        1.17 o
   5   5   6        5.26        5.94        1.01 o
  -6   6   6        4.09        2.71        0.85 o
  -5   6   6       77.42       72.49        0.99 o
  -4   6   6      118.25      120.47        1.24 o
  -3   6   6      231.36      226.87        1.62 o
  -2   6   6      129.79      124.42        1.08 o
  -1   6   6      178.88      165.79        1.78 o
   0   6   6        7.89        7.99        0.69 o
   1   6   6      287.83      288.03        2.16 o
   2   6   6      115.53      121.76        1.58 o
   3   6   6      172.84      179.25        1.83 o
   4   6   6        7.72        6.99        1.03 o
   5   6   6        9.26        9.45        1.50 o
  -6   7   6        5.86        7.60        1.07 o
  -5   7   6       15.41       16.64        0.78 o
  -4   7   6       58.70       63.73        0.98 o
  -3   7   6      100.53       93.85        1.10 o
  -2   7   6      134.15      133.91        1.58 o
  -1   7   6       97.51       93.53        1.54 o
   0   7   6       71.21       65.67        1.18 o
   1   7   6       35.03       34.70        0.97 o
   2   7   6       72.18       74.83        1.16 o
   3   7   6       23.47       21.79        1.77 o
  -4   8   6        5.48        5.97        1.50 o
  -3   8   6       12.69       15.06        1.63 o
  -2   8   6       23.03       22.04        1.28 o
  -1   8   6       22.65       18.89        1.26 o
   0   8   6        3.29        5.28        1.62 o
   1   8   6       34.52       33.21        1.92 o
  -3  -8   7       42.47       43.35        1.94 o
  -2  -8   7       83.23       79.44        2.50 o
  -3  -7   7       28.76       29.11        1.77 o
  -2  -7   7       24.86       24.96        0.86 o
  -1  -7   7       21.04       20.74        0.94 o
   0  -7   7       56.88       56.64        1.04 o
   1  -7   7       39.05       37.81        0.98 o
   2  -7   7       84.54       85.69        2.21 o
  -4  -6   7        5.22        6.36        0.77 o
  -3  -6   7        2.03        1.16        0.69 o
  -2  -6   7      389.28      404.08        2.12 o
  -1  -6   7       34.28       32.53        0.85 o
   0  -6   7       53.09       57.98        0.93 o
   1  -6   7       50.98       51.86        0.96 o
   2  -6   7       58.36       56.76        1.11 o
   3  -6   7       59.06       60.69        1.03 o
   4  -6   7      119.99      110.04        2.49 o
  -6  -5   7       83.35       85.66        1.35 o
  -5  -5   7       68.40       73.28        1.44 o
  -4  -5   7       18.00       22.65        0.88 o
  -3  -5   7       32.39       31.71        0.94 o
  -2  -5   7       15.85       14.43        0.71 o
  -1  -5   7      654.35      668.44        2.20 o
   0  -5   7      106.60      109.63        1.06 o
   1  -5   7      210.16      217.38        2.01 o
   2  -5   7        6.61        6.34        0.69 o
   3  -5   7       70.45       71.25        0.98 o
   4  -5   7       53.74       53.17        0.99 o
   5  -5   7       59.43       62.24        1.46 o
  -7  -4   7       95.00       88.75        1.35 o
  -6  -4   7      156.71      163.64        1.36 o
  -5  -4   7      245.34      251.27        1.92 o
  -4  -4   7      132.71      134.23        1.00 o
  -3  -4   7       69.43       62.85        0.85 o
  -2  -4   7      164.97      159.37        1.11 o
  -1  -4   7      171.02      162.53        1.37 o
   0  -4   7      230.43      233.32        1.32 o
   1  -4   7      127.11      120.06        1.17 o
   2  -4   7      200.19      200.12        1.51 o
   3  -4   7        1.99        0.75        0.64 o
   4  -4   7       43.83       42.11        0.90 o
   5  -4   7       93.14       95.76        1.64 o
   6  -4   7       25.74       25.59        1.86 o
  -7  -3   7      113.25      115.69        0.96 o
  -6  -3   7       92.10       86.38        0.85 o
  -5  -3   7      218.02      216.97        0.99 o
  -4  -3   7      134.86      130.75        0.75 o
  -3  -3   7       66.29       60.48        0.61 o
  -2  -3   7       63.71       47.56        1.10 o
  -1  -3   7      224.67      215.73        1.80 o
   0  -3   7      119.47      114.80        0.95 o
   1  -3   7       25.16       21.28        0.99 o
   2  -3   7       21.07       17.68        0.63 o
   3  -3   7       32.15       30.02        0.83 o
   4  -3   7       31.62       31.59        0.76 o
   5  -3   7       31.85       29.47        1.23 o
   6  -3   7      118.61      124.64        1.78 o
  -8  -2   7       58.70       57.17        1.04 o
  -7  -2   7      162.55      165.03        1.40 o
  -6  -2   7      109.03      104.66        0.79 o
  -5  -2   7       85.86       82.19        0.64 o
  -4  -2   7      149.54      143.32        0.72 o
  -3  -2   7       41.86       40.82        0.49 o
  -2  -2   7        1.83        1.04        0.37 o
  -1  -2   7       54.48       49.90        0.67 o
   0  -2   7      162.20      146.78        0.96 o
   1  -2   7       20.03       18.89        0.47 o
   2  -2   7       56.29       52.85        0.87 o
   3  -2   7        2.57        1.73        0.55 o
   4  -2   7        2.88        3.65        0.77 o
   5  -2   7       53.43       56.80        1.29 o
   6  -2   7       49.66       45.94        1.39 o
  -8  -1   7       -0.54        0.01        0.53 o
  -7  -1   7       46.77       44.35        0.74 o
  -6  -1   7      117.96      112.13        0.73 o
  -5  -1   7      180.69      174.92        0.87 o
  -4  -1   7      113.75      112.31        0.68 o
  -3  -1   7       88.77       87.57        0.57 o
  -2  -1   7      136.95      132.86        0.82 o
  -1  -1   7       39.13       34.65        0.47 o
   0  -1   7      119.54      121.55        0.73 o
   1  -1   7       76.59       68.82        0.61 o
   2  -1   7      109.64      107.87        0.72 o
   3  -1   7      204.69      212.11        1.37 o
   4  -1   7        2.13        2.10        0.51 o
   5  -1   7       37.30       40.61        0.90 o
   6  -1   7       12.16       12.27        0.86 o
   7  -1   7       27.56       29.63        1.79 o
  -8   0   7       35.41       37.55        1.35 o
  -7   0   7        3.36        3.63        0.65 o
  -6   0   7       90.62       89.24        0.80 o
  -5   0   7       15.88       14.55        0.45 o
  -4   0   7      373.54      355.10        1.08 o
  -3   0   7      195.89      195.24        0.84 o
  -2   0   7      277.28      276.26        1.10 o
  -1   0   7      410.23      395.66        1.05 o
   0   0   7      493.56      477.06        1.34 o
   1   0   7      209.69      205.23        1.00 o
   2   0   7       47.10       42.80        0.56 o
   3   0   7      271.13      284.01        1.29 o
   4   0   7      210.25      215.02        1.35 o
   5   0   7       51.12       55.56        0.67 o
   6   0   7       57.10       61.39        0.90 o
   7   0   7       -0.19        0.42        1.19 o
  -8   1   7        3.21        3.86        1.33 o
  -7   1   7       36.27       33.51        0.79 o
  -6   1   7       54.20       57.26        0.81 o
  -5   1   7      123.21      123.39        0.85 o
  -4   1   7       57.23       49.65        0.55 o
  -3   1   7      276.09      276.50        1.28 o
  -2   1   7      155.72      156.11        0.92 o
  -1   1   7      849.51      775.74        1.64 o
   0   1   7      362.62      373.95        1.21 o
   1   1   7      437.41      437.22        1.74 o
   2   1   7      136.13      145.33        0.89 o
   3   1   7       84.16       81.07        0.69 o
   4   1   7      101.73      102.40        0.86 o
   5   1   7      106.41      106.02        0.92 o
   6   1   7       70.38       78.60        0.97 o
   7   1   7       18.77       17.74        0.89 o
  -8   2   7        6.34        7.29        1.34 o
  -7   2   7       32.36       31.35        0.79 o
  -6   2   7      139.05      134.70        0.92 o
  -5   2   7       84.44       87.40        0.77 o
  -4   2   7       76.10       74.14        0.82 o
  -3   2   7        5.09        5.44        0.50 o
  -2   2   7       52.68       55.29        0.65 o
  -1   2   7       50.32       51.49        0.81 o
   0   2   7      575.53      552.23        2.44 o
   1   2   7      131.43      129.54        1.09 o
   2   2   7       23.01       20.52        0.89 o
   3   2   7       67.35       73.18        1.16 o
   4   2   7       94.14       94.53        0.98 o
   5   2   7       23.97       26.17        0.88 o
   6   2   7       38.49       36.07        1.27 o
  -7   3   7       67.63       75.03        1.15 o
  -6   3   7      117.79      112.74        1.01 o
  -5   3   7      161.19      160.75        1.25 o
  -4   3   7       35.29       33.67        0.81 o
  -3   3   7       33.47       31.76        0.77 o
  -2   3   7       40.35       37.62        0.76 o
  -1   3   7       20.43       20.27        0.90 o
   0   3   7       34.82       35.90        0.93 o
   1   3   7       60.45       56.06        1.17 o
   2   3   7       27.08       25.32        1.00 o
   3   3   7       13.64       17.42        0.93 o
   4   3   7       56.05       60.18        1.20 o
   5   3   7       41.70       39.08        1.02 o
   6   3   7       84.17       92.84        1.97 o
  -6   4   7      106.87      104.90        1.21 o
  -5   4   7      199.30      217.46        1.26 o
  -4   4   7       36.14       35.65        0.85 o
  -3   4   7        5.10        5.42        0.65 o
  -2   4   7       30.26       22.10        0.85 o
  -1   4   7       17.11       16.12        0.72 o
   0   4   7      119.91      111.42        1.15 o
   1   4   7       67.99       69.92        1.26 o
   2   4   7        7.60        7.60        1.00 o
   3   4   7       10.75        8.59        0.98 o
   4   4   7        1.99        0.64        0.94 o
   5   4   7       60.62       60.62        1.17 o
  -6   5   7       34.93       36.43        1.46 o
  -5   5   7       44.84       41.30        0.95 o
  -4   5   7      151.24      167.38        1.48 o
  -3   5   7       11.38       12.93        0.73 o
  -2   5   7       28.65       28.52        0.78 o
  -1   5   7        7.59        5.72        0.81 o
   0   5   7       34.51       37.23        1.12 o
   1   5   7      202.26      200.64        1.86 o
   2   5   7       74.42       74.40        1.44 o
   3   5   7       41.56       45.96        1.20 o
   4   5   7       19.65       20.87        1.13 o
   5   5   7       37.52       36.37        1.83 o
  -5   6   7       33.44       34.14        1.08 o
  -4   6   7       37.82       38.24        0.95 o
  -3   6   7       49.44       54.49        0.94 o
  -2   6   7       68.86       68.96        1.34 o
  -1   6   7      127.77      137.23        1.64 o
   0   6   7        3.15        1.92        0.94 o
   1   6   7       47.43       52.85        1.01 o
   2   6   7       90.50       91.75        1.60 o
   3   6   7       34.48       37.60        1.78 o
  -5   7   7       37.57       37.45        1.85 o
  -4   7   7       13.80       16.24        1.18 o
  -3   7   7       82.40       76.86        1.54 o
  -2   7   7       35.94       34.25        1.30 o
  -1   7   7      119.70      111.35        1.75 o
   0   7   7      106.98      118.86        1.64 o
   1   7   7       30.58       29.86        1.68 o
  -3  -7   8       86.05       86.69        2.49 o
  -4  -6   8       14.20       15.76        1.60 o
  -3  -6   8       30.42       26.62        1.21 o
  -2  -6   8      167.26      170.70        1.59 o
  -1  -6   8      237.77      236.31        1.83 o
   0  -6   8       16.85       16.05        0.85 o
   1  -6   8       47.18       43.01        1.17 o
   2  -6   8       31.72       32.02        1.66 o
   3  -6   8       60.62       65.53        1.90 o
  -5  -5   8        9.80       10.26        1.15 o
  -4  -5   8        8.12        8.38        0.79 o
  -3  -5   8       13.63       15.45        0.77 o
  -2  -5   8       10.89        8.94        0.70 o
  -1  -5   8      221.02      228.98        1.46 o
   0  -5   8      174.80      158.64        1.80 o
   1  -5   8       80.23       83.31        1.05 o
   2  -5   8      149.68      146.23        1.42 o
   3  -5   8       41.18       39.23        1.12 o
  -6  -4   8        7.43        8.80        1.06 o
  -5  -4   8       71.06       77.98        1.03 o
  -4  -4   8       17.32       18.91        0.77 o
  -3  -4   8      100.17      107.78        1.27 o
  -2  -4   8       83.36       91.24        1.10 o
  -1  -4   8       67.53       72.69        0.92 o
   0  -4   8       80.25       84.70        0.96 o
   1  -4   8       90.42       90.47        1.11 o
   2  -4   8      142.56      140.71        1.23 o
   3  -4   8       95.36       97.78        1.38 o
   4  -4   8       22.24       24.23        1.22 o
  -7  -3   8       48.79       51.47        1.12 o
  -6  -3   8       55.80       54.14        0.94 o
  -5  -3   8       19.63       19.67        0.70 o
  -4  -3   8      267.69      266.58        1.48 o
  -3  -3   8      103.18      105.90        1.01 o
  -2  -3   8       95.52       98.30        0.84 o
  -1  -3   8      188.35      198.61        1.58 o
   0  -3   8      143.17      142.10        1.09 o
   1  -3   8       13.55       13.22        0.63 o
   2  -3   8       51.90       51.06        0.99 o
   3  -3   8       69.68       71.77        1.17 o
   4  -3   8       33.17       34.11        1.06 o
   5  -3   8        8.21        5.65        1.10 o
  -7  -2   8      115.73      114.99        1.70 o
  -6  -2   8      116.31      114.66        0.96 o
  -5  -2   8       61.23       60.15        0.69 o
  -4  -2   8       72.80       68.28        0.67 o
  -3  -2   8      169.69      174.63        0.80 o
  -2  -2   8      157.43      153.57        1.25 o
  -1  -2   8        8.35        5.77        0.56 o
   0  -2   8      116.58      112.86        1.13 o
   1  -2   8       38.58       36.34        0.91 o
   2  -2   8      126.92      119.43        1.50 o
   3  -2   8       40.70       36.79        1.01 o
   4  -2   8       18.87       19.05        1.08 o
   5  -2   8       26.21       27.48        1.18 o
  -7  -1   8       36.88       36.07        1.06 o
  -6  -1   8       68.12       64.57        0.88 o
  -5  -1   8       11.82        9.34        0.52 o
  -4  -1   8       84.69       73.28        0.69 o
  -3  -1   8      106.82       99.18        0.63 o
  -2  -1   8       43.57       41.72        0.58 o
  -1  -1   8       51.11       46.89        0.70 o
   0  -1   8        3.39        2.89        0.52 o
   1  -1   8       17.04       15.12        0.59 o
   2  -1   8        0.60        0.33        0.45 o
   3  -1   8      403.29      437.96        2.56 o
   4  -1   8       42.03       41.31        1.21 o
   5  -1   8       30.29       32.84        1.17 o
   6  -1   8       17.97       16.43        1.15 o
  -7   0   8       44.62       41.82        1.11 o
  -6   0   8       50.08       51.09        0.96 o
  -5   0   8        0.63        1.16        0.42 o
  -4   0   8        2.33        2.07        0.54 o
  -3   0   8      147.69      131.64        1.08 o
  -2   0   8      118.87      115.58        0.80 o
  -1   0   8       78.36       65.96        0.74 o
   0   0   8       15.01       15.14        0.48 o
   1   0   8        1.90        0.78        0.49 o
   2   0   8        7.61        6.22        0.50 o
   3   0   8        6.65        6.07        0.65 o
   4   0   8      255.58      260.94        1.18 o
   5   0   8       36.32       37.99        0.96 o
  -7   1   8       84.34       82.84        1.66 o
  -6   1   8       96.52       97.89        1.14 o
  -5   1   8      130.19      135.77        1.37 o
  -4   1   8        3.63        4.18        0.57 o
  -3   1   8      115.75      105.95        0.93 o
  -2   1   8      267.42      252.14        1.22 o
  -1   1   8      215.35      216.39        1.23 o
   0   1   8      240.72      222.52        1.42 o
   1   1   8       49.63       50.87        0.86 o
   2   1   8       29.63       29.29        0.82 o
   3   1   8       45.71       45.85        0.81 o
   4   1   8       42.85       44.11        0.85 o
   5   1   8       23.49       24.03        1.08 o
   6   1   8       12.30       12.34        1.62 o
  -6   2   8       31.89       31.71        0.76 o
  -5   2   8       99.99       96.38        1.11 o
  -4   2   8      167.08      163.60        1.54 o
  -3   2   8      116.97      112.58        1.30 o
  -2   2   8      256.26      244.64        1.44 o
  -1   2   8      230.14      215.25        1.91 o
   0   2   8      284.24      274.16        2.01 o
   1   2   8      203.94      201.15        1.74 o
   2   2   8       63.14       60.36        1.24 o
   3   2   8       52.63       56.66        0.99 o
   4   2   8       91.10       94.76        1.05 o
   5   2   8       21.64       19.65        0.93 o
  -6   3   8       50.11       50.02        0.90 o
  -5   3   8       49.81       54.09        0.97 o
  -4   3   8       15.91       16.08        0.81 o
  -3   3   8       84.11       79.92        1.06 o
  -2   3   8      282.98      269.95        1.53 o
  -1   3   8      155.80      152.90        1.68 o
   0   3   8       83.85       84.58        1.08 o
   1   3   8      106.89      103.86        1.51 o
   2   3   8       87.31       96.22        1.38 o
   3   3   8       18.31       15.84        1.04 o
   4   3   8       42.37       44.72        1.00 o
   5   3   8       53.51       54.49        1.14 o
  -5   4   8       11.96       12.88        0.83 o
  -4   4   8       56.60       63.35        0.96 o
  -3   4   8       -0.15        0.36        0.93 o
  -2   4   8       36.98       34.32        0.84 o
  -1   4   8       23.39       20.08        0.87 o
   0   4   8       71.60       73.17        1.34 o
   1   4   8       27.94       28.23        1.18 o
   2   4   8       18.11       19.06        1.09 o
   3   4   8       39.61       45.07        1.33 o
   4   4   8       14.31       14.29        1.18 o
  -5   5   8       25.16       22.77        1.28 o
  -4   5   8        3.81        5.64        0.88 o
  -3   5   8       39.84       39.84        0.93 o
  -2   5   8        0.43        0.76        0.61 o
  -1   5   8       39.47       38.99        1.27 o
   0   5   8       54.22       57.41        1.27 o
   1   5   8       60.34       55.41        1.39 o
   2   5   8       20.05       21.28        1.21 o
  -5   6   8        5.16        5.67        1.60 o
  -4   6   8       13.40       14.11        1.21 o
  -3   6   8       20.83       20.42        0.98 o
  -2   6   8       51.18       51.13        1.41 o
  -1   6   8       44.28       41.81        1.42 o
  -1  -6   9      126.56      147.34        2.29 o
   0  -6   9        0.25        0.00        1.26 o
   1  -6   9       -0.02        0.76        3.90 o
  -4  -5   9       70.13       75.41        2.29 o
  -3  -5   9       38.81       41.41        1.32 o
  -2  -5   9       23.55       20.82        0.89 o
  -1  -5   9        4.04        1.96        0.69 o
   0  -5   9      167.87      166.51        1.83 o
   1  -5   9       28.84       28.75        1.77 o
  -5  -4   9       32.25       34.70        1.26 o
  -4  -4   9      120.59      118.87        1.28 o
  -3  -4   9       83.47       93.45        1.20 o
  -2  -4   9       54.67       55.28        1.08 o
  -1  -4   9       78.59       80.82        1.02 o
   0  -4   9       82.18       81.35        1.64 o
   1  -4   9      120.84      117.58        1.47 o
   2  -4   9      110.51      121.43        1.82 o
  -5  -3   9        4.36        4.28        0.81 o
  -4  -3   9       89.74       96.43        0.89 o
  -3  -3   9      113.13      117.05        1.12 o
  -2  -3   9       50.62       56.12        1.03 o
  -1  -3   9       58.82       59.66        1.45 o
   0  -3   9      165.18      167.79        1.51 o
   1  -3   9      120.99      121.15        1.39 o
   2  -3   9       98.71       99.83        1.33 o
   3  -3   9       66.21       63.73        1.53 o
  -6  -2   9       58.84       62.35        1.96 o
  -5  -2   9       34.46       34.93        0.92 o
  -4  -2   9       62.23       66.19        0.96 o
  -3  -2   9      148.35      144.79        1.27 o
  -2  -2   9       90.10      102.12        1.46 o
  -1  -2   9        5.69        3.20        0.76 o
   0  -2   9       39.55       41.67        0.96 o
   1  -2   9      106.91      109.18        1.27 o
   2  -2   9       64.66       65.44        1.17 o
   3  -2   9      100.78      101.76        1.61 o
   4  -2   9        1.48        0.36        1.02 o
  -6  -1   9       33.64       34.38        0.84 o
  -5  -1   9       40.02       37.71        0.79 o
  -4  -1   9      154.21      152.15        0.99 o
  -3  -1   9      146.31      143.28        1.07 o
  -2  -1   9       67.14       64.96        0.81 o
  -1  -1   9       50.96       51.89        0.80 o
   0  -1   9        3.84        1.92        0.69 o
   1  -1   9       23.44       23.29        0.81 o
   2  -1   9       20.44       16.17        0.89 o
   3  -1   9       74.46       76.47        1.51 o
   4  -1   9       87.59       87.84        2.37 o
   5  -1   9        0.68        0.15        0.91 o
  -6   0   9       12.96       13.28        1.17 o
  -5   0   9       57.02       55.64        1.00 o
  -4   0   9       16.65       18.07        0.92 o
  -3   0   9      182.50      171.47        1.42 o
  -2   0   9       60.82       57.74        0.81 o
  -1   0   9       32.54       28.43        0.69 o
   0   0   9       17.43       15.04        0.60 o
   1   0   9       43.07       41.92        0.84 o
   2   0   9       31.41       33.87        1.21 o
   3   0   9       13.30        7.55        1.11 o
   4   0   9       75.04       81.47        2.40 o
  -6   1   9       30.97       28.64        1.34 o
  -5   1   9       24.41       25.39        0.86 o
  -4   1   9       47.30       44.58        0.99 o
  -3   1   9       24.68       22.99        0.84 o
  -2   1   9       57.16       53.00        0.78 o
  -1   1   9        1.13        0.79        0.62 o
   0   1   9       94.64       86.36        1.41 o
   1   1   9       21.50       22.11        1.00 o
   2   1   9       72.91       67.83        1.13 o
   3   1   9       51.87       55.09        1.03 o
   4   1   9       41.74       40.05        1.34 o
  -5   2   9       56.91       56.47        1.05 o
  -4   2   9       58.57       54.58        1.02 o
  -3   2   9       74.47       67.91        1.04 o
  -2   2   9       25.97       24.04        0.80 o
  -1   2   9       13.97       13.74        0.82 o
   0   2   9        2.45        1.21        0.73 o
   1   2   9      121.93      117.36        1.55 o
   2   2   9       48.74       53.89        1.22 o
   3   2   9       13.89       13.02        0.84 o
   4   2   9       37.32       41.06        0.89 o
  -5   3   9       72.32       72.89        1.68 o
  -4   3   9      125.92      119.21        1.53 o
  -3   3   9       91.34       92.74        1.28 o
  -2   3   9      143.94      133.30        1.46 o
  -1   3   9       88.17       87.82        1.19 o
   0   3   9       42.27       40.46        1.24 o
   1   3   9       34.60       37.35        1.18 o
   2   3   9       51.36       49.84        1.32 o
   3   3   9       29.59       33.58        1.16 o
   4   3   9        2.02        1.34        1.49 o
  -5   4   9       48.01       43.08        1.93 o
  -4   4   9      179.84      191.29        2.09 o
  -3   4   9      102.22       96.99        1.19 o
  -2   4   9       76.08       73.17        1.22 o
  -1   4   9       85.07       77.73        1.57 o
   0   4   9       32.04       34.32        1.18 o
   1   4   9      103.95       99.84        1.63 o
   2   4   9       64.68       60.74        2.02 o
  -4   5   9       22.40       18.95        1.91 o
  -3   5   9      108.74      114.25        2.48 o
  -2  -4  10        8.51        8.29        1.55 o
  -1  -4  10        9.99        7.75        1.52 o
   0  -4  10       11.07        9.84        1.51 o
  -4  -3  10       24.88       25.81        1.23 o
  -3  -3  10      126.09      130.94        1.48 o
  -2  -3  10       42.44       43.55        1.13 o
  -1  -3  10       30.30       27.23        1.16 o
   0  -3  10      108.20      115.14        1.58 o
   1  -3  10      101.31      105.05        2.09 o
   2  -3  10       20.90       20.44        1.53 o
  -5  -2  10       59.10       62.76        2.11 o
  -4  -2  10       62.59       69.25        1.14 o
  -3  -2  10       73.73       70.78        1.50 o
  -2  -2  10       94.15      103.65        1.34 o
  -1  -2  10      117.63      116.03        1.79 o
   0  -2  10       46.03       45.37        1.40 o
   1  -2  10      151.83      151.99        2.61 o
  -5  -1  10       38.31       44.11        1.84 o
  -4  -1  10       23.34       25.27        1.22 o
  -3  -1  10      100.27       98.12        1.33 o
  -2  -1  10       73.75       79.44        1.20 o
  -1  -1  10       56.95       60.13        1.13 o
   0  -1  10       77.66       74.68        1.58 o
   1  -1  10       26.99       27.11        1.25 o
   2  -1  10       31.61       33.06        1.87 o
  -5   0  10       58.39       64.77        1.46 o
  -4   0  10        2.49        1.02        0.92 o
  -3   0  10        5.62        6.11        0.72 o
  -2   0  10       73.51       66.47        0.98 o
  -1   0  10       37.25       36.59        1.02 o
   0   0  10       60.66       56.12        1.00 o
   1   0  10       24.15       24.88        1.36 o
  -5   1  10       70.41       66.39        1.61 o
  -4   1  10       72.97       81.35        2.18 o
  -3   1  10        5.60        6.96        0.74 o
  -2   1  10        4.92        3.20        0.79 o
  -1   1  10       27.50       24.60        0.96 o
   0   1  10       41.14       39.12        1.04 o
   1   1  10       90.94       79.29        2.35 o
  -4   2  10       25.74       23.31        1.32 o
  -3   2  10       19.58       18.57        0.97 o
  -2   2  10        3.07        3.93        0.86 o
  -1   2  10        9.68        8.06        0.88 o
   0   2  10       20.92       17.37        1.49 o
   1   2  10       72.89       71.35        1.81 o
   2   2  10       84.49       82.87        1.93 o
  -3   3  10        1.12        0.56        1.04 o
  -2   3  10        2.48        2.86        1.03 o
  -1   3  10       37.08       36.06        1.69 o
   0   3  10       31.25       30.73        1.70 o
   1   3  10       36.89       34.89        1.63 o
  -3   4  10       74.51       73.79        2.28 o
  -1  -1  11       84.98       81.06        2.12 o
   0  -1  11       59.64       72.97        2.05 o
  -1   0  11       96.91      103.06        2.29 o
  -1   2  11       14.07       13.36        1.56 o
